# Supplementary material for: N-(2-Amino­phen­yl)-2-anilinobenzamide
Source: Acta Crystallogr Sect E Struct Rep Online. 2009 Apr 25;65(Pt 5):o1108. doi: 10.1107/S1600536809013014 (PMC2977786; doi:10.1107/S1600536809013014)
Supplement: Supplementary file 2 [file e-65-o1108-Isup2.hkl]

# 
# h,k,l, Fc-squared, Fo-squared, sigma(Fo-squared) and status flag 
# 
data_I
_shelx_title ' Y2549 in Cc' 
_shelx_refln_list_code          4 
_shelx_F_calc_maximum      172.28 
_exptl_crystal_F_000       640.00 
_reflns_d_resolution_high  0.7687 
 
loop_ 
 _symmetry_equiv_pos_as_xyz 
 'x, y, z' 
 'x, -y, z+1/2' 
 'x+1/2, y+1/2, z' 
 'x+1/2, -y+1/2, z+1/2' 
 
_cell_length_a     6.7067 
_cell_length_b    25.9510 
_cell_length_c     9.4798 
_cell_angle_alpha  90.000 
_cell_angle_beta  103.398 
_cell_angle_gamma  90.000 
 
_shelx_F_squared_multiplier     1.000 
 
loop_ 
 _refln_index_h 
 _refln_index_k 
 _refln_index_l 
 _refln_F_squared_calc 
 _refln_F_squared_meas 
 _refln_F_squared_sigma 
 _refln_observed_status 
   2   0   0     2028.39     1856.81     17.85 o 
   4   0   0       43.68       35.35      5.29 o 
   6   0   0      209.12      215.43     19.11 o 
   8   0   0      173.64      147.79     31.25 o 
   1   1   0     3232.75     2951.82     23.27 o 
   3   1   0     1509.41     1459.64     15.93 o 
   5   1   0      434.06      419.11     13.65 o 
   7   1   0      354.08      369.98     24.01 o 
   2   2   0     8221.55     7884.05     69.62 o 
   4   2   0      123.03      121.79      7.46 o 
   6   2   0      338.97      346.23     17.39 o 
   8   2   0       20.93       22.05      7.41 o 
   1   3   0      775.99      678.47      5.53 o 
   3   3   0     2709.81     2610.67     27.37 o 
   5   3   0      247.54      233.99     11.69 o 
   7   3   0       12.00       12.68      4.49 o 
   0   4   0      101.67       89.86      2.64 o 
   2   4   0      389.62      370.57      5.03 o 
   4   4   0      230.05      237.02      7.24 o 
   6   4   0      104.52      118.81     13.31 o 
   8   4   0      178.99      171.49     29.67 o 
   1   5   0     8011.15     7414.20     50.99 o 
   3   5   0     2284.43     2276.59     23.97 o 
   5   5   0        5.51        3.93      2.05 o 
   7   5   0       12.18       18.65      4.46 o 
   0   6   0     1021.85      940.81     15.18 o 
   2   6   0     3188.09     3175.80     21.59 o 
   4   6   0      830.84      844.11      9.51 o 
   6   6   0       43.12       44.21      5.51 o 
   8   6   0       56.58       57.22     14.04 o 
   1   7   0      684.82      610.88      7.86 o 
   3   7   0     1827.81     1896.13     14.44 o 
   5   7   0      535.51      540.86     12.56 o 
   7   7   0       25.58       32.43      7.46 o 
   0   8   0     1335.37     1174.74     21.08 o 
   2   8   0     1911.29     1821.30     12.39 o 
   4   8   0     1303.95     1307.79     20.59 o 
   6   8   0       44.11       44.13      5.62 o 
   8   8   0       24.81       28.65      8.28 o 
   1   9   0      429.82      386.82      5.19 o 
   3   9   0      361.76      358.33     10.66 o 
   5   9   0      250.10      242.27     13.16 o 
   7   9   0        6.69       10.15      5.12 o 
   0  10   0     1810.78     1711.74     15.54 o 
   2  10   0     2236.59     2329.09     14.68 o 
   4  10   0      198.87      179.84     10.76 o 
   6  10   0       81.81       71.03      9.12 o 
   8  10   0       12.44       12.05      5.73 o 
   1  11   0      523.47      511.62      7.21 o 
   3  11   0      289.96      311.38     10.25 o 
   5  11   0      169.62      171.26     13.91 o 
   7  11   0      185.74      193.88     26.78 o 
   0  12   0     1148.45     1155.43     12.76 o 
   2  12   0      322.40      345.58      6.49 o 
   4  12   0      644.93      658.77     13.72 o 
   6  12   0       31.40       27.97      4.39 o 
   1  13   0      401.14      414.74      6.58 o 
   3  13   0       14.03       10.97      2.90 o 
   5  13   0      265.79      277.58     10.85 o 
   7  13   0       18.77       18.33      8.13 o 
   0  14   0      145.28      117.97      6.91 o 
   2  14   0       60.70       67.81      5.83 o 
   4  14   0      267.00      283.31     12.10 o 
   6  14   0        0.36        5.54      2.55 o 
   1  15   0       84.61       77.58      6.75 o 
   3  15   0      256.57      263.81     10.50 o 
   5  15   0      145.15      152.71     10.79 o 
   7  15   0        1.70        5.82      3.97 o 
   0  16   0      284.06      326.44      8.24 o 
   2  16   0      799.71      843.39     16.35 o 
   4  16   0       79.38       84.26     10.00 o 
   6  16   0       72.14       79.50     12.54 o 
   1  17   0        2.29        7.74      2.17 o 
   3  17   0      665.18      692.76     14.94 o 
   5  17   0       44.70       37.24      5.62 o 
   7  17   0        4.79        3.10      3.09 o 
   0  18   0      409.66      384.66     15.25 o 
   2  18   0      702.86      756.04     13.81 o 
   4  18   0      147.90      158.84      9.63 o 
   6  18   0      113.96      101.91     16.46 o 
   1  19   0      355.33      345.65     12.02 o 
   3  19   0      325.16      320.94     10.82 o 
   5  19   0      267.25      297.29     10.02 o 
   7  19   0       10.44       13.44      4.92 o 
   0  20   0      628.49      642.30     21.20 o 
   2  20   0      634.45      660.58     15.33 o 
   4  20   0      154.19      163.42     15.67 o 
   6  20   0        6.15        3.98      1.98 o 
   1  21   0      456.08      505.77     12.53 o 
   3  21   0       53.51       61.74      8.78 o 
   5  21   0       46.50       57.16      7.06 o 
   0  22   0       15.82       12.59      4.54 o 
   2  22   0      146.76      167.32     16.54 o 
   4  22   0       84.61       87.50     10.34 o 
   6  22   0       55.65       41.11      9.13 o 
   1  23   0      202.13      216.56     11.21 o 
   3  23   0        0.17        2.60      1.98 o 
   5  23   0       33.20       34.33      5.98 o 
   0  24   0       40.13       40.99      8.89 o 
   2  24   0      109.10       94.41     11.70 o 
   4  24   0        8.39       12.99      3.26 o 
   1  25   0      152.63      142.46     13.51 o 
   3  25   0       28.12       26.98      5.29 o 
   5  25   0       16.87       19.16      5.48 o 
   0  26   0      175.77      170.74     19.34 o 
   2  26   0      245.83      257.73     12.39 o 
   4  26   0        0.08        3.19      3.13 o 
   1  27   0      115.89      113.28     11.83 o 
   3  27   0        5.85        6.95      4.40 o 
   5  27   0       24.54       29.65      7.46 o 
   0  28   0       38.29       39.01     10.78 o 
   2  28   0        2.04        7.92      3.51 o 
   4  28   0       31.24       31.06      7.48 o 
   1  29   0       35.14       34.86      8.30 o 
   3  29   0       29.25       22.88      6.06 o 
   0  30   0       17.09       26.57     12.75 o 
   2  30   0      210.04      181.91     16.20 o 
   1  31   0       56.61       57.00     16.84 o 
   3  31   0       65.62       56.11     18.31 o 
   0  32   0        9.06       10.93      6.16 o 
   2  32   0       14.80        8.55      5.11 o 
   1  33   0       44.02       52.84     15.02 o 
  -7   1   1       85.28       86.14     11.27 o 
  -5   1   1       19.78       18.96      4.33 o 
  -3   1   1       30.04       33.87      3.63 o 
  -1   1   1      149.83      133.09      2.03 o 
   1   1   1     9874.74     9437.66     46.09 o 
   3   1   1     1044.49     1022.27     11.29 o 
   5   1   1       49.15       43.30      4.62 o 
   7   1   1      140.59      155.27     25.10 o 
  -8   2   1       80.26       78.26     17.25 o 
  -6   2   1      388.77      403.20     19.84 o 
  -4   2   1      557.17      576.43     12.74 o 
  -2   2   1     2600.71     2336.96     17.51 o 
   2   2   1      687.59      662.20      5.17 o 
   4   2   1      220.80      222.99      4.64 o 
   6   2   1       27.36       22.66      3.66 o 
   8   2   1      125.93      103.80     20.94 o 
  -7   3   1      230.57      229.34     17.84 o 
  -5   3   1      281.88      309.35     11.81 o 
  -3   3   1      462.76      450.31      5.86 o 
  -1   3   1    20688.45    20145.04    143.39 o 
   1   3   1    29681.45    30410.50    261.03 o 
   3   3   1     1974.25     2007.27     17.52 o 
   5   3   1      260.21      245.66     10.57 o 
   7   3   1      270.35      279.49     27.68 o 
  -8   4   1      100.43       94.30     18.73 o 
  -6   4   1      123.03      126.67     13.63 o 
  -4   4   1      227.04      242.13     10.95 o 
  -2   4   1     2909.90     2765.61     22.29 o 
   0   4   1     1248.78     1119.60     11.35 o 
   2   4   1     8089.56     7999.19     60.68 o 
   4   4   1      128.61      139.29      9.12 o 
   6   4   1       49.08       46.33      6.27 o 
   8   4   1       51.99       48.57     13.59 o 
  -7   5   1      135.25      129.30     14.17 o 
  -5   5   1      862.20      852.60     14.94 o 
  -3   5   1       77.14       84.92      6.43 o 
  -1   5   1     7209.06     6720.48     45.40 o 
   1   5   1     3656.25     3324.28     13.98 o 
   3   5   1     1324.33     1278.85     12.93 o 
   5   5   1       23.70       24.01      2.80 o 
   7   5   1      184.66      192.29     25.61 o 
  -8   6   1       57.39       39.86     11.65 o 
  -6   6   1      277.53      271.52     16.49 o 
  -4   6   1      294.38      307.85     10.38 o 
  -2   6   1       92.26       86.54      3.56 o 
   0   6   1     6422.91     5973.61     20.18 o 
   2   6   1      125.56      125.42      3.69 o 
   4   6   1      185.09      186.57      9.75 o 
   6   6   1        3.89        5.69      2.06 o 
   8   6   1       23.15       20.89      5.53 o 
  -7   7   1       31.08       30.39      5.08 o 
  -5   7   1      784.99      801.02     15.51 o 
  -3   7   1      760.86      799.50      8.82 o 
  -1   7   1     1489.94     1357.64     17.51 o 
   1   7   1     4066.59     3906.21     26.07 o 
   3   7   1     1582.46     1631.62     12.61 o 
   5   7   1      292.80      289.77     14.28 o 
   7   7   1      105.38      106.43     15.67 o 
  -8   8   1      114.93       93.41     22.62 o 
  -6   8   1      114.17      106.56     11.99 o 
  -4   8   1      383.86      417.89     13.04 o 
  -2   8   1     1844.54     1755.16     19.85 o 
   0   8   1     4127.22     3928.69     25.97 o 
   2   8   1     1729.74     1643.24     18.36 o 
   4   8   1      598.21      617.70     11.04 o 
   6   8   1       12.73       13.78      2.85 o 
   8   8   1       92.49       85.05     20.84 o 
  -7   9   1       31.67       32.31      4.84 o 
  -5   9   1       57.35       50.15      5.56 o 
  -3   9   1      522.93      580.46      9.79 o 
  -1   9   1      268.09      265.35      4.13 o 
   1   9   1     1170.80     1122.69      8.85 o 
   3   9   1     3217.96     3209.74     21.37 o 
   5   9   1      318.57      305.90     10.78 o 
   7   9   1      127.70      116.21     20.61 o 
  -8  10   1       21.99       25.56      8.18 o 
  -6  10   1      260.34      243.44     18.42 o 
  -4  10   1      180.83      174.24     11.90 o 
  -2  10   1     3682.01     3734.08     27.89 o 
   0  10   1     1062.76      992.69      7.11 o 
   2  10   1     1063.13     1080.08      8.97 o 
   4  10   1      384.67      413.66     12.86 o 
   6  10   1      118.09      111.56     13.19 o 
  -7  11   1        6.06        7.35      2.96 o 
  -5  11   1      117.27      121.66     12.59 o 
  -3  11   1       34.74       35.72      4.97 o 
  -1  11   1     2879.65     3089.20     25.62 o 
   1  11   1      632.12      587.49      5.20 o 
   3  11   1      135.70      130.07      6.66 o 
   5  11   1      822.58      873.20     13.56 o 
   7  11   1      137.38      122.38     22.35 o 
  -8  12   1        0.19        5.03      3.60 o 
  -6  12   1        7.63        8.97      3.71 o 
  -4  12   1       53.68       60.27      6.70 o 
  -2  12   1      502.83      547.90      8.48 o 
   0  12   1     1659.80     1512.44     22.57 o 
   2  12   1     1098.35     1085.91     21.98 o 
   4  12   1      281.70      267.04     11.42 o 
   6  12   1       61.50       52.05      7.64 o 
  -7  13   1       55.62       42.10      7.89 o 
  -5  13   1       29.45       30.15      4.46 o 
  -3  13   1       60.82       72.02      5.56 o 
  -1  13   1     2246.64     2386.81     52.43 o 
   1  13   1      815.57      883.78      9.44 o 
   3  13   1      224.71      246.99      9.53 o 
   5  13   1      398.51      423.33     14.47 o 
   7  13   1        5.61        2.08      2.80 o 
  -6  14   1       83.74       74.27     10.70 o 
  -4  14   1       32.94       41.70      5.40 o 
  -2  14   1       19.75       19.14      2.91 o 
   0  14   1      312.33      336.38      5.84 o 
   2  14   1       30.90       27.87      3.70 o 
   4  14   1      816.90      852.56     14.92 o 
   6  14   1       17.24       19.90      3.48 o 
  -7  15   1       25.96       25.11      4.51 o 
  -5  15   1      269.10      255.80     16.20 o 
  -3  15   1      108.32      117.99      8.01 o 
  -1  15   1      156.00      151.92      7.94 o 
   1  15   1      433.54      470.20      7.02 o 
   3  15   1      340.93      336.53      9.34 o 
   5  15   1      402.03      439.67     13.22 o 
   7  15   1       28.84       36.62     10.52 o 
  -6  16   1       13.34       13.25      3.80 o 
  -4  16   1      106.97      139.62     12.73 o 
  -2  16   1       64.30       61.79      7.96 o 
   0  16   1      287.99      300.75      7.23 o 
   2  16   1       71.16       76.88      7.73 o 
   4  16   1      286.40      283.86     16.95 o 
   6  16   1      305.04      305.39     15.19 o 
  -7  17   1       10.30        8.13      3.33 o 
  -5  17   1      103.47      117.71     14.51 o 
  -3  17   1      241.02      237.19     13.73 o 
  -1  17   1      301.79      304.96     10.25 o 
   1  17   1      473.17      469.70      9.68 o 
   3  17   1      879.13      903.07     14.15 o 
   5  17   1       21.44       21.99      3.88 o 
   7  17   1        4.41        8.91      4.26 o 
  -6  18   1       13.75       17.70      4.25 o 
  -4  18   1       28.14       37.44      5.25 o 
  -2  18   1       94.81       93.83      7.64 o 
   0  18   1      320.54      310.64      8.48 o 
   2  18   1      505.05      523.41     13.47 o 
   4  18   1       23.74       22.99      4.79 o 
   6  18   1      122.37      116.13     15.71 o 
  -7  19   1       62.16       46.80     10.47 o 
  -5  19   1       21.01       24.80      5.12 o 
  -3  19   1      360.82      361.36     15.25 o 
  -1  19   1       76.39       79.10      8.27 o 
   1  19   1      330.64      345.77      6.66 o 
   3  19   1      146.28      158.47     14.33 o 
   5  19   1       80.62       79.42     12.55 o 
  -6  20   1       18.66       24.67      4.44 o 
  -4  20   1      364.69      359.98     17.72 o 
  -2  20   1      303.78      282.94     10.37 o 
   0  20   1        9.19        7.98      1.79 o 
   2  20   1      273.73      251.38     12.80 o 
   4  20   1       96.24       93.41     10.17 o 
   6  20   1        4.84        5.78      2.41 o 
  -5  21   1       69.75       67.87     10.65 o 
  -3  21   1       49.44       42.60      6.13 o 
  -1  21   1      156.66      145.60      9.63 o 
   1  21   1       43.99       42.70      5.18 o 
   3  21   1      226.31      222.22      9.75 o 
   5  21   1       71.35       67.72     11.56 o 
  -6  22   1       28.44       31.11      5.88 o 
  -4  22   1       18.94       15.70      3.72 o 
  -2  22   1      514.49      504.06     16.09 o 
   0  22   1      238.64      252.21     13.96 o 
   2  22   1       40.07       37.07      5.17 o 
   4  22   1       31.80       29.86      5.25 o 
   6  22   1        8.25        9.71      5.42 o 
  -5  23   1        7.90        8.21      3.37 o 
  -3  23   1      155.07      136.05     13.28 o 
  -1  23   1      481.73      519.31     15.62 o 
   1  23   1       54.03       49.32      7.74 o 
   3  23   1       23.24       22.66      4.98 o 
   5  23   1       37.27       33.00      8.90 o 
  -6  24   1        9.97       12.85      3.99 o 
  -4  24   1       14.11       16.79      3.81 o 
  -2  24   1       38.34       43.34      6.94 o 
   0  24   1        2.22        2.87      2.56 o 
   2  24   1       19.52       28.04      4.44 o 
   4  24   1        0.54        3.69      2.52 o 
  -5  25   1       19.08       17.98      5.18 o 
  -3  25   1       29.01       31.11      5.98 o 
  -1  25   1       48.70       50.94      7.79 o 
   1  25   1      151.11      153.84     13.16 o 
   3  25   1        6.19        4.34      2.23 o 
   5  25   1        8.83       12.54      4.23 o 
  -4  26   1        1.48        3.24      2.03 o 
  -2  26   1       27.61       29.28      5.17 o 
   0  26   1      443.54      451.65     11.36 o 
   2  26   1        9.83       12.25      3.64 o 
   4  26   1        9.40        5.21      2.79 o 
  -5  27   1       17.65       17.62      5.01 o 
  -3  27   1       53.99       42.98      8.17 o 
  -1  27   1      378.93      361.58     16.60 o 
   1  27   1      260.99      256.84     22.01 o 
   3  27   1        2.48        6.65      3.00 o 
  -4  28   1       70.40       63.77      9.08 o 
  -2  28   1      199.48      199.88     16.49 o 
   0  28   1       14.10       11.32      4.26 o 
   2  28   1      170.30      174.80     15.60 o 
   4  28   1        5.45        5.59      3.69 o 
  -3  29   1      102.85      105.60     26.92 o 
  -1  29   1       16.89       20.69      5.98 o 
   1  29   1       46.02       46.84      8.30 o 
   3  29   1      162.47      151.02     27.46 o 
  -2  30   1       97.00       92.80     21.58 o 
   0  30   1       10.49       10.71      4.05 o 
   2  30   1       93.92       98.43     17.24 o 
  -3  31   1        2.71        6.77      4.31 o 
  -1  31   1       17.02       18.16      5.98 o 
   1  31   1       47.26       53.73     10.42 o 
   3  31   1        0.82        1.60      2.38 o 
  -2  32   1        0.48        5.25      3.52 o 
   0  32   1       15.94       14.84      7.18 o 
   2  32   1       40.35       30.07     12.65 o 
  -1  33   1        7.73        4.30      5.19 o 
   1  33   1        3.00        4.40      3.32 o 
  -8   0   2       25.40       24.18      9.30 o 
  -6   0   2      472.46      486.66     23.67 o 
  -4   0   2      217.72      205.44     11.13 o 
  -2   0   2     1334.70     1264.55     18.45 o 
   0   0   2    16639.65    16691.19     80.18 o 
   2   0   2      481.14      457.57     13.41 o 
   4   0   2       32.06       31.48      4.05 o 
   6   0   2        1.37        1.07      3.14 o 
   8   0   2      286.29      255.53     63.22 o 
  -7   1   2      284.23      296.65     21.11 o 
  -5   1   2      310.48      288.23     22.39 o 
  -3   1   2      286.59      287.05      5.68 o 
  -1   1   2     4299.99     4068.04     13.77 o 
   1   1   2    26026.18    28070.06    290.43 o 
   3   1   2       35.49       40.74      2.77 o 
   5   1   2       29.09       21.52      2.39 o 
   7   1   2        1.35        5.59      4.38 o 
  -8   2   2       45.88       34.37      5.43 o 
  -6   2   2      836.82      900.99     19.92 o 
  -4   2   2      351.86      354.65     10.22 o 
  -2   2   2     1058.81     1010.05      7.31 o 
   0   2   2     2958.70     2791.15     14.33 o 
   2   2   2      328.06      313.86      3.24 o 
   4   2   2       67.83       72.36      4.27 o 
   6   2   2      131.85      112.15     18.12 o 
   8   2   2       70.53       52.74     13.99 o 
  -7   3   2      181.70      187.70     16.41 o 
  -5   3   2       94.74      113.88     11.36 o 
  -3   3   2     1468.26     1518.08     13.77 o 
  -1   3   2     6538.15     6008.18     31.92 o 
   1   3   2     3153.23     3031.87     18.51 o 
   3   3   2      768.23      770.84      6.44 o 
   5   3   2       90.87       82.81      7.00 o 
   7   3   2        1.05        3.74      4.15 o 
  -8   4   2        7.64        8.71      3.41 o 
  -6   4   2       72.02       67.91      8.24 o 
  -4   4   2       40.59       46.30      5.71 o 
  -2   4   2     3620.27     3476.36     25.93 o 
   0   4   2      836.60      807.39      4.04 o 
   2   4   2      655.18      598.84      6.53 o 
   4   4   2      594.06      620.50      8.62 o 
   6   4   2       13.08       18.42      5.27 o 
  -7   5   2      122.25      115.13     13.57 o 
  -5   5   2       82.74       77.51      8.92 o 
  -3   5   2     1334.41     1341.63     20.02 o 
  -1   5   2     5850.98     5483.78     26.23 o 
   1   5   2     1322.30     1263.34      8.67 o 
   3   5   2      228.32      228.24      4.77 o 
   5   5   2      207.35      206.53      7.84 o 
   7   5   2        4.46        2.24      3.70 o 
  -8   6   2       19.42       14.86      4.81 o 
  -6   6   2      119.64      125.42     14.15 o 
  -4   6   2      426.83      408.19     10.61 o 
  -2   6   2     1058.62      981.20      7.79 o 
   0   6   2     1034.82     1019.84     10.89 o 
   2   6   2      876.90      860.16      9.05 o 
   4   6   2      115.86      108.47      8.33 o 
   6   6   2       18.67       23.13      6.06 o 
  -7   7   2       48.75       52.58      7.85 o 
  -5   7   2      309.76      315.44     11.46 o 
  -3   7   2     1765.20     1915.67     18.04 o 
  -1   7   2     2341.58     2264.47     12.30 o 
   1   7   2      129.94      129.09      3.36 o 
   3   7   2      847.79      887.13      9.50 o 
   5   7   2       33.98       34.77      4.14 o 
   7   7   2       14.22       20.12      6.07 o 
  -8   8   2       17.35        8.77      4.03 o 
  -6   8   2      445.81      452.34     18.99 o 
  -4   8   2      474.58      479.42     14.95 o 
  -2   8   2     4527.60     4484.23     23.29 o 
   0   8   2     2490.98     2405.10     24.59 o 
   2   8   2      361.90      354.18      5.21 o 
   4   8   2      157.15      141.13      6.75 o 
   6   8   2       42.23       49.08      9.00 o 
  -7   9   2       43.70       39.02      6.34 o 
  -5   9   2      265.68      293.61     13.62 o 
  -3   9   2      330.95      340.36      9.41 o 
  -1   9   2      136.89      155.47      4.78 o 
   1   9   2       20.62       19.54      1.82 o 
   3   9   2      247.48      264.00      9.25 o 
   5   9   2        9.21        9.27      2.32 o 
   7   9   2       38.14       34.49      9.16 o 
  -8  10   2       47.26       57.48     13.08 o 
  -6  10   2       99.90       99.51     11.49 o 
  -4  10   2        7.01       12.12      3.05 o 
  -2  10   2     2140.24     2196.92     28.53 o 
   0  10   2      209.09      216.75      3.47 o 
   2  10   2     2408.70     2543.03     28.56 o 
   4  10   2      568.38      554.18     17.87 o 
   6  10   2       23.30       25.82      6.06 o 
  -7  11   2        8.97       10.04      3.22 o 
  -5  11   2       44.56       45.15      5.45 o 
  -3  11   2        8.96       11.05      2.35 o 
  -1  11   2      350.19      349.35      7.23 o 
   1  11   2      326.63      321.90      5.87 o 
   3  11   2      982.81      988.78     24.19 o 
   5  11   2      506.99      526.24     10.66 o 
   7  11   2       64.71       54.30      9.72 o 
  -8  12   2       13.00       11.12      9.86 o 
  -6  12   2        9.75        9.53      3.73 o 
  -4  12   2      378.79      395.64     12.82 o 
  -2  12   2      802.49      768.96      8.66 o 
   0  12   2      220.01      227.66      4.91 o 
   2  12   2      188.97      199.66      7.50 o 
   4  12   2      559.49      600.65     13.31 o 
   6  12   2      168.85      183.33     26.58 o 
  -7  13   2       14.06       16.62      3.78 o 
  -5  13   2      256.76      280.81     10.99 o 
  -3  13   2      166.33      184.76     12.38 o 
  -1  13   2      237.89      234.57      6.04 o 
   1  13   2      147.80      159.37      4.76 o 
   3  13   2      526.90      530.45     13.25 o 
   5  13   2      186.16      209.87     10.35 o 
   7  13   2        9.80       11.81      6.63 o 
  -6  14   2       29.69       29.31      5.39 o 
  -4  14   2       47.55       55.55      7.47 o 
  -2  14   2      171.19      181.29      8.18 o 
   0  14   2     1188.77     1275.85     15.82 o 
   2  14   2      107.79      106.37      7.27 o 
   4  14   2      900.25      942.94     19.33 o 
   6  14   2       35.52       32.11      8.47 o 
  -7  15   2      107.38       98.08     17.60 o 
  -5  15   2       31.07       35.00      4.79 o 
  -3  15   2       43.12       50.75      7.11 o 
  -1  15   2       71.65       68.41      5.55 o 
   1  15   2      638.58      614.03      7.29 o 
   3  15   2      202.83      212.15     11.63 o 
   5  15   2       64.69       69.31      9.86 o 
   7  15   2       26.45       17.47      7.40 o 
  -6  16   2       10.71       17.77      4.36 o 
  -4  16   2      153.16      164.12      9.84 o 
  -2  16   2      638.80      621.63     13.82 o 
   0  16   2      332.17      353.40     10.25 o 
   2  16   2      128.35      131.66      6.48 o 
   4  16   2      193.10      209.75      8.36 o 
   6  16   2       39.47       32.83     11.02 o 
  -7  17   2       40.41       46.13      7.26 o 
  -5  17   2      128.38      127.77      9.59 o 
  -3  17   2      141.34      159.67      8.60 o 
  -1  17   2      316.73      292.61      8.01 o 
   1  17   2       48.76       50.71      5.07 o 
   3  17   2      739.75      778.04     14.67 o 
   5  17   2      250.44      251.75     13.78 o 
  -6  18   2       75.62       73.71     13.36 o 
  -4  18   2      440.24      425.14     16.11 o 
  -2  18   2       88.51       79.85      6.23 o 
   0  18   2      414.55      412.81     10.81 o 
   2  18   2       52.20       48.97      5.90 o 
   4  18   2       14.86       16.32      3.30 o 
   6  18   2      184.50      172.31     23.78 o 
  -7  19   2       13.68       10.35      4.18 o 
  -5  19   2        0.70        3.53      2.58 o 
  -3  19   2        4.05        6.21      3.01 o 
  -1  19   2      298.61      280.19      8.25 o 
   1  19   2     1121.32     1118.71     14.56 o 
   3  19   2      545.52      583.95     14.27 o 
   5  19   2       49.04       42.54      7.10 o 
  -6  20   2        2.16        4.51      1.92 o 
  -4  20   2      143.29      146.38     15.70 o 
  -2  20   2      136.73      138.44      8.45 o 
   0  20   2      907.09      927.48     25.82 o 
   2  20   2      551.42      581.50     12.18 o 
   4  20   2      104.00      107.09     10.48 o 
  -5  21   2        3.90        8.72      2.76 o 
  -3  21   2        9.80       13.93      3.54 o 
  -1  21   2      357.75      348.80     14.48 o 
   1  21   2       65.91       60.99      7.19 o 
   3  21   2      162.23      163.13     12.94 o 
   5  21   2       34.40       32.47      9.48 o 
  -6  22   2        2.01        3.86      2.52 o 
  -4  22   2       69.56       81.87     11.22 o 
  -2  22   2      119.39      106.85      9.93 o 
   0  22   2      377.80      367.13     11.69 o 
   2  22   2       13.23       15.24      3.27 o 
   4  22   2       12.61       17.66      4.68 o 
  -5  23   2       32.15       35.73      5.30 o 
  -3  23   2       83.63       74.33     10.64 o 
  -1  23   2      674.07      683.34     13.38 o 
   1  23   2      111.25      130.14     19.91 o 
   3  23   2      112.54      117.97     16.38 o 
   5  23   2       13.48       11.68      4.46 o 
  -6  24   2       12.01       11.22      3.53 o 
  -4  24   2        0.68        3.29      2.19 o 
  -2  24   2       90.08       76.59      9.01 o 
   0  24   2       32.04       40.15      6.15 o 
   2  24   2       70.46       68.42      9.92 o 
   4  24   2        4.05        3.31      2.57 o 
  -5  25   2       79.90       88.52     11.17 o 
  -3  25   2       25.75       22.88      4.40 o 
  -1  25   2       36.17       30.72      4.74 o 
   1  25   2       15.54       22.39      4.34 o 
   3  25   2       28.45       30.82      6.85 o 
   5  25   2        2.08        2.02      2.29 o 
  -4  26   2        5.51        9.64      2.87 o 
  -2  26   2      127.01      111.98     12.47 o 
   0  26   2      339.40      365.50     21.00 o 
   2  26   2        7.49       12.95      4.52 o 
   4  26   2       27.00       22.21      6.77 o 
  -5  27   2       28.41       27.83      7.50 o 
  -3  27   2       23.57       30.59      5.90 o 
  -1  27   2      114.73      123.19     22.67 o 
   1  27   2       47.03       47.60      9.15 o 
   3  27   2        5.29        7.83      3.27 o 
  -4  28   2       10.25       10.89      4.36 o 
  -2  28   2      155.49      133.82     25.30 o 
   0  28   2       29.84       35.48      7.34 o 
   2  28   2        7.88        9.97      4.02 o 
   4  28   2       12.76        7.85      3.89 o 
  -3  29   2       39.72       30.21      8.75 o 
  -1  29   2       42.04       39.98      9.53 o 
   1  29   2       56.73       51.17     11.39 o 
   3  29   2       12.65        8.56      3.77 o 
  -2  30   2       13.66        9.25      4.20 o 
   0  30   2       67.57       59.01     11.71 o 
   2  30   2       19.72       16.06      5.30 o 
  -3  31   2        1.55        3.96      3.33 o 
  -1  31   2       12.49       11.99      5.31 o 
   1  31   2       32.77       26.01      7.11 o 
  -2  32   2       59.55       54.35     16.76 o 
   0  32   2        5.81        6.59      3.78 o 
  -1  33   2        3.91        4.72      3.16 o 
  -7   1   3      180.81      185.45     20.12 o 
  -5   1   3       80.95       89.24     10.78 o 
  -3   1   3      942.91      940.64     12.21 o 
  -1   1   3     1119.33     1031.76      6.04 o 
   1   1   3     1165.52     1173.75      7.75 o 
   3   1   3       63.14       83.51     12.25 o 
   5   1   3      122.08      124.32     10.53 o 
   7   1   3        2.87        6.41      4.03 o 
  -8   2   3       69.79       61.22      8.83 o 
  -6   2   3      667.05      683.27     22.69 o 
  -4   2   3      406.91      426.95     10.25 o 
  -2   2   3      625.94      640.55      8.24 o 
   0   2   3      716.55      700.94      4.82 o 
   2   2   3     5907.38     6199.05     49.11 o 
   4   2   3       78.34       94.11     13.45 o 
   6   2   3      125.45      111.91     19.28 o 
  -7   3   3      453.46      494.49     21.33 o 
  -5   3   3      179.44      167.40     11.84 o 
  -3   3   3      150.32      147.43      9.09 o 
  -1   3   3      473.09      446.64      3.94 o 
   1   3   3     2732.82     2813.43     12.76 o 
   3   3   3      160.48      152.87     16.91 o 
   5   3   3       57.20       40.22      8.21 o 
   7   3   3       17.40        6.32      5.05 o 
  -8   4   3       36.32       25.14      5.12 o 
  -6   4   3      213.47      222.29     11.17 o 
  -4   4   3      384.19      399.53     18.50 o 
  -2   4   3     2604.95     2672.17     28.27 o 
   0   4   3      233.95      224.68      3.11 o 
   2   4   3     1907.22     1968.58     12.56 o 
   4   4   3       82.00       78.50      9.40 o 
   6   4   3      297.95      301.81     31.87 o 
  -7   5   3      751.63      788.82     23.69 o 
  -5   5   3      470.32      487.71     13.94 o 
  -3   5   3       70.49       76.51      4.64 o 
  -1   5   3      347.77      338.84      4.31 o 
   1   5   3      298.85      288.89      4.16 o 
   3   5   3      305.26      305.78      4.02 o 
   5   5   3      108.56      104.69     15.17 o 
   7   5   3       65.58       53.63     15.76 o 
  -8   6   3       17.04       20.37      4.55 o 
  -6   6   3      592.13      620.06     14.96 o 
  -4   6   3     1145.61     1148.88     18.35 o 
  -2   6   3      349.62      350.29      7.88 o 
   0   6   3      666.84      658.48      4.43 o 
   2   6   3     2354.30     2406.61     16.48 o 
   4   6   3       14.58       14.59      1.75 o 
   6   6   3       66.37       61.68     10.91 o 
  -7   7   3       93.39       92.19     12.55 o 
  -5   7   3      260.76      265.99     16.39 o 
  -3   7   3      631.09      651.86     10.93 o 
  -1   7   3     2988.79     2963.27     35.96 o 
   1   7   3     4118.10     4183.79     38.00 o 
   3   7   3       71.22       71.28      4.18 o 
   5   7   3      248.91      249.59     23.04 o 
   7   7   3        0.98        4.49      4.43 o 
  -8   8   3       32.96       25.29      6.07 o 
  -6   8   3       21.36       20.11      3.86 o 
  -4   8   3      420.01      425.09     11.04 o 
  -2   8   3     1960.57     1857.14     56.75 o 
   0   8   3      922.07      983.08      9.98 o 
   2   8   3      478.02      479.64      6.23 o 
   4   8   3      860.10      852.78     17.06 o 
   6   8   3       95.27       91.34     17.95 o 
  -7   9   3       27.20       34.04      6.35 o 
  -5   9   3       31.19       31.95      4.37 o 
  -3   9   3      508.38      488.08     11.77 o 
  -1   9   3     4583.42     4688.12     70.06 o 
   1   9   3     4361.57     4528.48     22.20 o 
   3   9   3     1216.41     1233.02     14.86 o 
   5   9   3      116.25      110.81     19.12 o 
   7   9   3       21.28       12.40     10.58 o 
  -8  10   3        3.03        2.85      2.16 o 
  -6  10   3       57.81       59.25      8.02 o 
  -4  10   3      115.43      118.90      8.46 o 
  -2  10   3     3536.73     3439.63    131.79 o 
   0  10   3      110.42       85.62      8.17 o 
   2  10   3       70.43       68.80      5.48 o 
   4  10   3      655.11      692.82      9.39 o 
   6  10   3      194.18      200.58     24.95 o 
  -7  11   3        2.41        7.91      2.66 o 
  -5  11   3      317.52      323.03     13.48 o 
  -3  11   3      534.71      543.83     15.95 o 
  -1  11   3     1205.34     1225.64     14.36 o 
   1  11   3     1298.34     1334.36     13.67 o 
   3  11   3      478.50      504.75     14.01 o 
   5  11   3       96.83      100.07     14.12 o 
   7  11   3       76.84       52.40     14.19 o 
  -8  12   3       13.42        8.88      3.37 o 
  -6  12   3      159.56      161.43     16.98 o 
  -4  12   3      291.31      289.61     10.18 o 
  -2  12   3      203.66      174.85      6.17 o 
   0  12   3     1296.76     1327.43     18.38 o 
   2  12   3      345.65      355.05      8.90 o 
   4  12   3      434.56      430.59     10.14 o 
   6  12   3      104.22      102.01     18.17 o 
  -7  13   3        5.86        8.37      3.18 o 
  -5  13   3      207.96      200.01     11.00 o 
  -3  13   3      138.45      144.24     10.38 o 
  -1  13   3       21.36       21.43      2.00 o 
   1  13   3      394.39      400.35      9.93 o 
   3  13   3      360.72      371.83     10.08 o 
   5  13   3      206.88      193.28     29.27 o 
   7  13   3       10.33       15.25      5.25 o 
  -6  14   3      218.46      209.25     13.60 o 
  -4  14   3      179.73      188.67     11.08 o 
  -2  14   3      220.19      216.46      7.18 o 
   0  14   3       76.94       78.55     10.77 o 
   2  14   3      129.92      124.84      5.87 o 
   4  14   3     1019.64     1102.71     14.35 o 
   6  14   3      106.79      117.13     14.71 o 
  -7  15   3        1.53        4.11      2.60 o 
  -5  15   3      273.39      260.54     12.16 o 
  -3  15   3      648.92      672.71     10.76 o 
  -1  15   3      128.97      128.73      4.92 o 
   1  15   3       14.02       12.55      1.69 o 
   3  15   3       48.54       54.94      6.77 o 
   5  15   3      533.97      560.38     22.02 o 
  -6  16   3       37.18       34.05      6.44 o 
  -4  16   3       25.81       42.34      6.04 o 
  -2  16   3       40.21       40.25      4.39 o 
   0  16   3       23.19       24.45      5.96 o 
   2  16   3      565.10      602.23     11.47 o 
   4  16   3      302.41      300.38     12.01 o 
   6  16   3      202.54      211.47     36.74 o 
  -7  17   3        3.57        4.47      2.28 o 
  -5  17   3        5.00        6.37      2.87 o 
  -3  17   3      331.13      334.58     10.73 o 
  -1  17   3      414.55      413.80      7.54 o 
   1  17   3      102.00       95.80      5.79 o 
   3  17   3      897.58      940.17     19.15 o 
   5  17   3       21.42       19.70      6.75 o 
  -6  18   3       11.98       13.58      3.52 o 
  -4  18   3        9.47        9.99      2.84 o 
  -2  18   3      113.65      113.62      7.20 o 
   0  18   3      286.60      316.42     17.20 o 
   2  18   3      642.38      631.56     24.14 o 
   4  18   3       15.34       17.19      3.37 o 
   6  18   3       68.35       62.78     22.27 o 
  -7  19   3        2.35        0.95      2.84 o 
  -5  19   3       52.48       49.11      8.30 o 
  -3  19   3      330.01      301.85     17.42 o 
  -1  19   3        0.57        1.96      1.87 o 
   1  19   3      158.95      145.63     12.74 o 
   3  19   3      255.27      245.39     10.75 o 
   5  19   3       47.77       45.16     13.85 o 
  -6  20   3        3.57        5.95      3.18 o 
  -4  20   3       76.51       65.11      8.05 o 
  -2  20   3       42.65       36.52      4.12 o 
   0  20   3     1284.62     1330.87     23.22 o 
   2  20   3       79.98       77.63      9.26 o 
   4  20   3      166.15      173.60     14.92 o 
   6  20   3       22.44       17.77     10.87 o 
  -5  21   3       36.59       34.11      6.91 o 
  -3  21   3       30.03       24.87      4.39 o 
  -1  21   3      373.11      370.73     11.43 o 
   1  21   3      151.98      174.70     10.97 o 
   3  21   3       35.68       40.36      7.63 o 
   5  21   3        9.37       17.15      5.68 o 
  -6  22   3        2.91        4.34      2.01 o 
  -4  22   3       47.15       52.14      8.43 o 
  -2  22   3       37.40       34.65      5.57 o 
   0  22   3       18.29       17.80      4.44 o 
   2  22   3      310.21      328.45     16.86 o 
   4  22   3       34.70       30.13      6.78 o 
  -5  23   3        2.93        4.17      2.06 o 
  -3  23   3        5.43        9.81      2.95 o 
  -1  23   3      306.30      312.00     22.18 o 
   1  23   3      188.42      172.58     12.26 o 
   3  23   3      145.71      138.89     21.83 o 
   5  23   3        4.84       13.38      9.39 o 
  -6  24   3        0.18        4.58      2.97 o 
  -4  24   3       38.81       37.42      6.65 o 
  -2  24   3       52.80       51.49      8.17 o 
   0  24   3       66.62       65.60     10.93 o 
   2  24   3        3.61        8.07      3.84 o 
   4  24   3       41.61       28.30      6.82 o 
  -5  25   3       28.16       23.22      6.69 o 
  -3  25   3        3.89        7.06      3.26 o 
  -1  25   3      390.34      358.52     23.40 o 
   1  25   3       59.47       68.91     11.37 o 
   3  25   3        9.79       12.77      5.27 o 
  -4  26   3       19.77       26.05      6.33 o 
  -2  26   3       22.32       22.16      5.32 o 
   0  26   3       83.72       76.11     13.52 o 
   2  26   3       32.92       31.29      6.85 o 
   4  26   3        2.44        5.10      3.32 o 
  -5  27   3       59.15       57.01     15.62 o 
  -3  27   3       31.60       36.10      6.62 o 
  -1  27   3       70.99       78.54     15.09 o 
   1  27   3        0.61        2.64      2.34 o 
   3  27   3       25.19       28.54      7.19 o 
  -4  28   3       41.77       30.66      9.37 o 
  -2  28   3       31.24       33.34      7.99 o 
   0  28   3       84.17       83.63     14.84 o 
   2  28   3       23.37       21.12      5.90 o 
  -3  29   3       15.88       17.69      4.88 o 
  -1  29   3       10.71        9.05      4.11 o 
   1  29   3       46.32       44.69     10.87 o 
   3  29   3       40.74       30.21      8.22 o 
  -2  30   3        0.72        6.44      2.67 o 
   0  30   3        4.82        5.49      2.59 o 
   2  30   3       53.25       40.98     11.74 o 
  -3  31   3        7.77        8.36      3.64 o 
  -1  31   3       16.21       11.46      5.22 o 
   1  31   3       13.95       12.62      5.40 o 
  -2  32   3        7.87        6.83      4.93 o 
   0  32   3       20.29       10.58      4.45 o 
  -8   0   4      225.84      184.79     35.03 o 
  -6   0   4      682.71      728.61     48.05 o 
  -4   0   4     3301.62     3409.74     45.60 o 
  -2   0   4      811.70      839.55     10.60 o 
   0   0   4     1897.35     1889.22     14.33 o 
   2   0   4     5932.56     6247.04     74.18 o 
   4   0   4      134.97      152.53     34.14 o 
   6   0   4       68.20       45.66     19.28 o 
  -7   1   4      620.56      656.00     16.79 o 
  -5   1   4      296.97      294.73     13.13 o 
  -3   1   4      704.02      764.97     12.10 o 
  -1   1   4      235.67      251.50      3.65 o 
   1   1   4        1.65        2.08      0.65 o 
   3   1   4     1487.69     1487.03     40.06 o 
   5   1   4       27.91       23.82      6.46 o 
   7   1   4        8.20       10.31      5.71 o 
  -8   2   4       34.18       42.00      7.98 o 
  -6   2   4      480.25      502.22     18.49 o 
  -4   2   4      201.85      185.92      8.38 o 
  -2   2   4     3380.42     3578.36     24.34 o 
   0   2   4      987.18     1005.73      9.39 o 
   2   2   4      223.15      225.95      7.30 o 
   4   2   4      248.43      270.64     23.09 o 
   6   2   4       98.30       99.07     20.14 o 
  -7   3   4      119.02      109.14     14.30 o 
  -5   3   4      860.96      872.68     15.01 o 
  -3   3   4     1134.09     1138.74     13.78 o 
  -1   3   4      197.66      203.13      3.35 o 
   1   3   4      991.09     1012.86     15.36 o 
   3   3   4      400.20      417.52     25.25 o 
   5   3   4       11.27       13.25      7.07 o 
   7   3   4       20.20       10.98      9.30 o 
  -8   4   4      105.84       90.48     13.76 o 
  -6   4   4      278.72      280.67     11.25 o 
  -4   4   4      469.64      482.77     12.10 o 
  -2   4   4      611.36      657.97      7.61 o 
   0   4   4     3241.36     3466.68     28.03 o 
   2   4   4      522.79      504.77      4.40 o 
   4   4   4       44.20       53.02      8.76 o 
   6   4   4      328.41      305.97     34.69 o 
  -7   5   4       65.12       60.78      8.57 o 
  -5   5   4      761.42      759.40     14.69 o 
  -3   5   4      760.14      790.08     11.88 o 
  -1   5   4      160.83      158.20      3.67 o 
   1   5   4     3033.79     3321.71     29.44 o 
   3   5   4       24.62       20.02      2.92 o 
   5   5   4      126.22      131.62     21.30 o 
   7   5   4       13.14        8.60      9.48 o 
  -8   6   4       19.44       21.58      5.03 o 
  -6   6   4       58.33       62.88      9.04 o 
  -4   6   4      126.12      111.38      8.76 o 
  -2   6   4      452.71      444.89      7.09 o 
   0   6   4      232.43      236.54      4.23 o 
   2   6   4       69.75       72.45      3.80 o 
   4   6   4      141.26      138.66     23.87 o 
   6   6   4       96.38       94.65     19.11 o 
  -7   7   4        7.01        9.21      3.56 o 
  -5   7   4       64.27       59.33      8.46 o 
  -3   7   4      306.78      329.19      9.32 o 
  -1   7   4     1846.33     1981.20     15.21 o 
   1   7   4      392.77      398.29      6.15 o 
   3   7   4      328.52      321.71      6.74 o 
   5   7   4      165.88      183.60     26.05 o 
   7   7   4       52.36       47.48     13.45 o 
  -8   8   4       16.35       16.10      4.23 o 
  -6   8   4      319.77      305.34     13.21 o 
  -4   8   4      152.27      152.40      7.73 o 
  -2   8   4      737.85      744.72      9.10 o 
   0   8   4      172.06      178.84      3.14 o 
   2   8   4      209.62      197.35      5.07 o 
   4   8   4      417.94      374.42     30.32 o 
   6   8   4       46.18       41.46     12.20 o 
  -7   9   4       30.48       25.21      5.56 o 
  -5   9   4      136.70      124.40      8.56 o 
  -3   9   4      572.89      565.83      9.48 o 
  -1   9   4      501.96      495.60      5.57 o 
   1   9   4      357.38      361.51      4.47 o 
   3   9   4      278.23      267.18      7.89 o 
   5   9   4      223.39      204.74     21.19 o 
   7   9   4      105.00       82.91     22.65 o 
  -8  10   4       37.06       39.76     10.67 o 
  -6  10   4       46.91       48.47      7.15 o 
  -4  10   4       11.78        9.46      3.17 o 
  -2  10   4      491.18      507.08      6.93 o 
   0  10   4      259.87      282.33      9.16 o 
   2  10   4      417.15      401.01      8.78 o 
   4  10   4      103.47       90.05      8.36 o 
   6  10   4       44.15       36.71      7.64 o 
  -7  11   4       46.38       43.36      7.84 o 
  -5  11   4      404.47      415.11     16.85 o 
  -3  11   4      571.40      543.64     12.80 o 
  -1  11   4      471.00      510.58      5.46 o 
   1  11   4      228.65      227.10      5.43 o 
   3  11   4      600.85      614.79     14.38 o 
   5  11   4       64.11       55.29     10.69 o 
  -8  12   4       26.07       28.83      5.74 o 
  -6  12   4       37.36       51.32      6.31 o 
  -4  12   4      971.89      959.39     13.99 o 
  -2  12   4     1266.25     1277.51     12.44 o 
   0  12   4      205.51      219.83      8.92 o 
   2  12   4       74.39       77.65      4.44 o 
   4  12   4      634.62      663.60     11.12 o 
   6  12   4       50.79       51.13     22.14 o 
  -7  13   4        2.30        5.26      3.05 o 
  -5  13   4       74.65       75.02      8.22 o 
  -3  13   4      256.98      249.80      9.79 o 
  -1  13   4       50.50       47.43      6.98 o 
   1  13   4      188.26      198.87     11.44 o 
   3  13   4      193.02      200.04      8.26 o 
   5  13   4       27.53       26.64      7.74 o 
  -6  14   4        7.01        4.66      2.66 o 
  -4  14   4      233.45      249.62     14.28 o 
  -2  14   4      430.10      445.53     10.87 o 
   0  14   4        6.18        4.27      1.83 o 
   2  14   4       60.10       59.60      4.92 o 
   4  14   4       23.26       24.20      4.20 o 
   6  14   4       23.54       19.93      5.79 o 
  -7  15   4        7.80       11.18      3.65 o 
  -5  15   4      243.95      210.04     12.46 o 
  -3  15   4     1390.00     1474.59     14.41 o 
  -1  15   4      316.49      318.50     13.57 o 
   1  15   4      327.36      352.48     12.82 o 
   3  15   4      103.39       91.03      9.92 o 
   5  15   4      152.75      148.97     19.17 o 
  -6  16   4       39.93       40.49      6.75 o 
  -4  16   4      144.58      122.72     10.76 o 
  -2  16   4      327.27      315.53     11.59 o 
   0  16   4        5.12        4.84      2.32 o 
   2  16   4       28.63       25.44      3.38 o 
   4  16   4        5.37        4.79      1.47 o 
   6  16   4       62.65       79.39     20.16 o 
  -7  17   4       57.37       49.74     12.69 o 
  -5  17   4       42.17       35.55      6.35 o 
  -3  17   4      226.61      208.02     10.26 o 
  -1  17   4      240.77      221.10     12.53 o 
   1  17   4      144.75      139.45     12.01 o 
   3  17   4      128.94      121.04      9.55 o 
   5  17   4      128.21      147.35     40.73 o 
  -6  18   4        1.87        6.00      3.11 o 
  -4  18   4      566.20      531.90     12.62 o 
  -2  18   4       55.83       55.97      5.01 o 
   0  18   4      150.79      172.24     19.88 o 
   2  18   4      114.10      133.91     10.69 o 
   4  18   4       98.26       90.11     10.91 o 
  -7  19   4       15.45       12.31      3.78 o 
  -5  19   4        7.25       11.88      3.61 o 
  -3  19   4       18.59       18.59      3.35 o 
  -1  19   4      261.67      266.85     14.60 o 
   1  19   4      454.45      464.11     18.02 o 
   3  19   4      148.53      137.08     18.31 o 
   5  19   4       42.47       51.75     20.66 o 
  -6  20   4       81.17       74.33     11.76 o 
  -4  20   4       74.97       68.96     10.09 o 
  -2  20   4      202.37      179.49      8.24 o 
   0  20   4      426.83      437.08     21.72 o 
   2  20   4      112.41      115.88     18.00 o 
   4  20   4      135.50      119.00     10.89 o 
  -5  21   4        0.88        4.83      3.05 o 
  -3  21   4       10.61       11.42      2.65 o 
  -1  21   4      291.33      321.00     15.12 o 
   1  21   4       40.67       54.16      9.99 o 
   3  21   4      117.89      112.40     17.79 o 
   5  21   4       67.81       60.52     24.28 o 
  -6  22   4        0.76        3.24      1.82 o 
  -4  22   4       14.26       14.89      3.31 o 
  -2  22   4        6.75        9.33      4.04 o 
   0  22   4      188.47      168.64     15.38 o 
   2  22   4      135.88      146.35     15.59 o 
   4  22   4       40.73       33.42     10.74 o 
  -5  23   4       15.29       15.28      4.70 o 
  -3  23   4       99.68       98.07     15.59 o 
  -1  23   4      468.02      453.56     23.51 o 
   1  23   4       48.29       45.29      9.73 o 
   3  23   4       70.47       62.05     13.30 o 
  -4  24   4       31.39       30.06      5.89 o 
  -2  24   4        9.04        6.25      2.76 o 
   0  24   4      205.09      229.74     17.76 o 
   2  24   4       81.31       86.39     14.76 o 
   4  24   4        0.44        2.79      2.11 o 
  -5  25   4       46.48       42.04     10.94 o 
  -3  25   4       36.16       38.21      8.55 o 
  -1  25   4       24.80       30.44      6.95 o 
   1  25   4       50.96       59.33     11.47 o 
   3  25   4      150.07      124.19     18.98 o 
  -4  26   4       15.56       14.64      4.93 o 
  -2  26   4        3.47        3.00      1.95 o 
   0  26   4        4.00        5.92      3.72 o 
   2  26   4       47.78       42.87      9.16 o 
  -3  27   4       25.48       22.22      7.09 o 
  -1  27   4        2.34        3.79      2.96 o 
   1  27   4        9.19        6.07      3.47 o 
   3  27   4        4.12        6.55      3.17 o 
  -4  28   4        5.11        6.14      4.74 o 
  -2  28   4       42.18       32.59      8.70 o 
   0  28   4       29.03       29.55      6.98 o 
   2  28   4       13.40       15.46      6.50 o 
  -3  29   4       18.91       18.77      6.46 o 
  -1  29   4       25.17       26.23      7.88 o 
   1  29   4        3.52        8.91      4.46 o 
  -2  30   4        1.51        4.03      2.61 o 
   0  30   4       55.65       48.41     13.65 o 
   2  30   4        3.45        3.62      2.53 o 
  -1  31   4        3.41        6.40      3.36 o 
   1  31   4       18.00       11.24      5.95 o 
  -7   1   5       18.61       21.61      4.44 o 
  -5   1   5      247.56      251.06      9.48 o 
  -3   1   5      206.90      218.69     10.86 o 
  -1   1   5       78.04       93.83      4.79 o 
   1   1   5      245.42      252.75      7.95 o 
   3   1   5      762.57      790.67     23.68 o 
   5   1   5       18.11       12.31      5.04 o 
  -8   2   5      111.98      103.55     15.55 o 
  -6   2   5       80.74       96.06     13.57 o 
  -4   2   5       12.07       16.29      3.43 o 
  -2   2   5     1846.14     1972.29     28.79 o 
   0   2   5      326.60      343.40      6.93 o 
   2   2   5      346.14      372.65      5.75 o 
   4   2   5       34.45       37.31      7.91 o 
   6   2   5       33.03       34.32      8.92 o 
  -7   3   5       81.62       78.84      9.49 o 
  -5   3   5      411.72      403.71     13.10 o 
  -3   3   5       38.73       35.83      5.53 o 
  -1   3   5       50.00       53.57      5.31 o 
   1   3   5       44.70       42.03      3.90 o 
   3   3   5      933.42      947.10     23.67 o 
   5   3   5       37.61       27.47      7.04 o 
  -8   4   5      172.58      157.22     22.19 o 
  -6   4   5      287.73      305.99     12.14 o 
  -4   4   5      430.05      428.25     10.93 o 
  -2   4   5      534.87      569.09      9.43 o 
   0   4   5      304.33      327.20      4.97 o 
   2   4   5     1324.55     1461.93     20.76 o 
   4   4   5      559.27      547.60     43.43 o 
   6   4   5       18.08       17.35      5.73 o 
  -7   5   5        8.82       19.55      4.28 o 
  -5   5   5      466.37      447.34     13.82 o 
  -3   5   5      121.36      135.45      7.83 o 
  -1   5   5      230.66      225.35      4.74 o 
   1   5   5      880.60      899.33     14.57 o 
   3   5   5      157.98      173.39     17.07 o 
   5   5   5        5.47        4.83      4.26 o 
  -8   6   5       89.39       72.01     11.24 o 
  -6   6   5      339.23      335.03     12.68 o 
  -4   6   5      402.44      393.85     15.62 o 
  -2   6   5      642.16      599.14      7.65 o 
   0   6   5      441.87      445.73      6.18 o 
   2   6   5      382.07      420.81      6.84 o 
   4   6   5      445.03      427.38     17.35 o 
   6   6   5       11.63       11.48      7.05 o 
  -7   7   5       42.63       49.82      8.31 o 
  -5   7   5      819.59      825.99     15.41 o 
  -3   7   5      135.31      126.00      9.93 o 
  -1   7   5      431.94      470.16      6.26 o 
   1   7   5      221.46      222.25      6.84 o 
   3   7   5      317.17      284.64     12.51 o 
   5   7   5      351.91      316.13     32.90 o 
  -8   8   5       26.14       23.28      7.10 o 
  -6   8   5       45.66       46.69      6.91 o 
  -4   8   5      841.44      851.77     15.52 o 
  -2   8   5       69.85       70.08      4.56 o 
   0   8   5     1223.27     1279.62     16.18 o 
   2   8   5      194.56      186.63      7.11 o 
   4   8   5       12.87       18.48      4.93 o 
   6   8   5       53.73       52.25     11.32 o 
  -7   9   5       36.52       34.86      6.34 o 
  -5   9   5       43.51       39.31      5.86 o 
  -3   9   5       98.28       93.13      6.11 o 
  -1   9   5       20.44       20.02      2.76 o 
   1   9   5       85.97       88.58      4.74 o 
   3   9   5       83.84       79.82      7.37 o 
   5   9   5       15.87        7.83      3.84 o 
  -8  10   5       48.90       52.81     11.02 o 
  -6  10   5        3.28        5.75      2.47 o 
  -4  10   5       15.56       19.17      3.85 o 
  -2  10   5      283.39      259.49      7.86 o 
   0  10   5       73.14       76.01      3.97 o 
   2  10   5      492.01      486.93      7.68 o 
   4  10   5        4.29       10.64      4.76 o 
   6  10   5        6.72        4.71      3.45 o 
  -7  11   5       22.35       19.76      4.30 o 
  -5  11   5       30.77       31.71      5.05 o 
  -3  11   5      115.53      104.12      9.84 o 
  -1  11   5      110.10      117.50      5.25 o 
   1  11   5      166.43      157.60      7.03 o 
   3  11   5       37.16       33.41      4.38 o 
   5  11   5       13.93       17.26      9.00 o 
  -6  12   5        4.04        4.27      2.66 o 
  -4  12   5      629.69      620.26     12.58 o 
  -2  12   5     1122.85     1074.57     12.82 o 
   0  12   5      553.98      613.70     15.44 o 
   2  12   5       89.07       89.01      7.21 o 
   4  12   5      130.09      104.24     20.44 o 
   6  12   5       25.69       32.94     15.20 o 
  -7  13   5      118.95      128.86     19.57 o 
  -5  13   5       87.73      108.27     11.05 o 
  -3  13   5        3.63        5.16      1.88 o 
  -1  13   5       74.68       84.41     10.42 o 
   1  13   5       62.80       63.75      9.61 o 
   3  13   5      272.34      269.52      8.82 o 
   5  13   5       36.66       34.07     16.82 o 
  -6  14   5       81.00       75.56     11.54 o 
  -4  14   5        4.41        4.87      2.36 o 
  -2  14   5      836.33      815.15     14.26 o 
   0  14   5      385.37      387.82     13.21 o 
   2  14   5       34.19       33.93      4.75 o 
   4  14   5      126.80      106.94     19.93 o 
   6  14   5        6.07        2.86      4.74 o 
  -7  15   5       39.70       33.47      7.33 o 
  -5  15   5      272.53      232.80      9.81 o 
  -3  15   5     1673.41     1705.74     14.56 o 
  -1  15   5      289.05      286.61     12.00 o 
   1  15   5       47.15       51.18      8.18 o 
   3  15   5       52.50       50.13      7.84 o 
   5  15   5      198.65      196.18     56.28 o 
  -6  16   5       15.10       13.64      3.91 o 
  -4  16   5      111.55      113.84     11.62 o 
  -2  16   5      957.31      920.77     33.07 o 
   0  16   5       67.94       80.52      9.82 o 
   2  16   5       73.03       71.62      9.10 o 
   4  16   5       91.36       94.97     25.44 o 
  -7  17   5       35.74       28.70      6.44 o 
  -5  17   5       15.75       16.69      3.87 o 
  -3  17   5       28.82       30.17      4.87 o 
  -1  17   5      465.88      497.98     15.16 o 
   1  17   5       20.88       21.33      4.36 o 
   3  17   5        6.89        7.69      4.08 o 
   5  17   5       10.90       18.75     11.78 o 
  -6  18   5       81.63       71.94     12.22 o 
  -4  18   5      155.78      158.41     12.04 o 
  -2  18   5     1181.21     1218.56     74.36 o 
   0  18   5       97.56      122.70     17.86 o 
   2  18   5       84.08       79.13     10.57 o 
   4  18   5       34.74       11.84     11.46 o 
  -5  19   5       14.00       14.44      4.05 o 
  -3  19   5       55.89       57.82      8.10 o 
  -1  19   5       46.69       51.79      7.94 o 
   1  19   5      320.70      331.55     15.53 o 
   3  19   5       59.40       49.11      8.81 o 
   5  19   5       58.28       67.99     24.02 o 
  -6  20   5       27.12       30.94      6.12 o 
  -4  20   5       99.22       88.94      9.94 o 
  -2  20   5       28.37       32.59      6.18 o 
   0  20   5      129.93      130.15     17.69 o 
   2  20   5      148.27      140.41     13.76 o 
   4  20   5        5.97        6.28      4.99 o 
  -5  21   5       29.62       35.11      6.95 o 
  -3  21   5       24.00       23.04      6.18 o 
  -1  21   5       17.24       20.66      5.14 o 
   1  21   5      269.81      261.16     14.40 o 
   3  21   5       31.16       18.73      5.58 o 
  -6  22   5       71.40       79.23     13.52 o 
  -4  22   5       51.52       52.29      9.96 o 
  -2  22   5        1.42        7.11      3.24 o 
   0  22   5       81.14       82.47     11.70 o 
   2  22   5      321.38      337.54     15.09 o 
   4  22   5       17.42       14.98     11.56 o 
  -5  23   5        1.41        6.85      4.10 o 
  -3  23   5       11.81       11.70      4.34 o 
  -1  23   5      186.15      193.30     11.73 o 
   1  23   5      152.61      152.55     15.15 o 
   3  23   5       13.21       10.75      4.51 o 
  -4  24   5       11.30       10.62      4.59 o 
  -2  24   5       55.21       58.09     11.53 o 
   0  24   5      212.67      215.77     16.66 o 
   2  24   5       56.35       53.15     11.18 o 
   4  24   5       34.82       49.74     16.80 o 
  -5  25   5       25.34       22.42      6.72 o 
  -3  25   5       40.01       32.03      8.18 o 
  -1  25   5      115.41      127.36     15.22 o 
   1  25   5       12.08       14.67      4.75 o 
   3  25   5       14.07       10.83      3.42 o 
  -4  26   5      142.56      134.50     24.45 o 
  -2  26   5       18.24       27.94      5.49 o 
   0  26   5       62.53       53.55     12.08 o 
   2  26   5       34.58       25.38      7.98 o 
  -3  27   5       10.06       12.65      5.99 o 
  -1  27   5       31.03       29.57      5.99 o 
   1  27   5       69.02       53.16     12.26 o 
  -4  28   5       24.41       22.68      7.09 o 
  -2  28   5       64.62       49.36     12.11 o 
   0  28   5       77.95       74.77     17.52 o 
   2  28   5        6.25        4.36      3.38 o 
  -3  29   5       16.11       18.61      5.67 o 
  -1  29   5       13.30       14.12      4.66 o 
   1  29   5        4.89        7.62      3.46 o 
  -2  30   5       43.78       40.38     14.69 o 
   0  30   5       11.42       10.88      4.70 o 
  -8   0   6      186.54      207.22     30.90 o 
  -6   0   6      200.75      216.58     27.82 o 
  -4   0   6      106.75      125.02     16.61 o 
  -2   0   6      190.37      198.91      9.74 o 
   0   0   6       86.28       62.66     11.61 o 
   2   0   6     1117.56     1147.11     50.07 o 
   4   0   6      237.53      211.60     44.15 o 
   6   0   6       42.83       38.53     13.54 o 
  -7   1   6      110.79      117.84     12.89 o 
  -5   1   6      615.41      656.28     15.95 o 
  -3   1   6      333.04      308.56     15.46 o 
  -1   1   6     3860.02     4303.10     58.77 o 
   1   1   6      716.32      733.27     14.98 o 
   3   1   6      594.61      629.17     23.02 o 
   5   1   6       13.93        9.89      5.33 o 
  -8   2   6      193.06      179.81     21.81 o 
  -6   2   6      338.77      340.14     12.63 o 
  -4   2   6      186.31      165.36     10.96 o 
  -2   2   6      423.47      509.11      9.20 o 
   0   2   6        6.18        7.21      1.47 o 
   2   2   6        2.54        2.41      0.88 o 
   4   2   6      153.04      136.17     21.79 o 
   6   2   6       14.42       12.58      7.62 o 
  -7   3   6      154.68      147.18     17.30 o 
  -5   3   6      683.18      660.26     15.05 o 
  -3   3   6       12.21       12.41      2.81 o 
  -1   3   6      767.28      794.81     14.36 o 
   1   3   6       85.58       89.45      6.14 o 
   3   3   6      426.55      445.76     25.38 o 
   5   3   6       58.61       81.26     16.13 o 
  -8   4   6      172.86      137.63     22.56 o 
  -6   4   6      275.64      266.97     19.45 o 
  -4   4   6     1004.89      983.46     20.06 o 
  -2   4   6      363.61      351.05     11.36 o 
   0   4   6      110.60      114.38     10.18 o 
   2   4   6      709.74      695.83      8.12 o 
   4   4   6       75.90       74.89     14.79 o 
   6   4   6       78.16       62.11     17.90 o 
  -7   5   6       33.57       27.56      5.62 o 
  -5   5   6       79.70       87.24     10.53 o 
  -3   5   6      362.18      358.30      8.23 o 
  -1   5   6      286.86      293.08      6.06 o 
   1   5   6      128.02      129.12      6.43 o 
   3   5   6       43.92       39.47      7.09 o 
   5   5   6      132.50      118.75     24.38 o 
  -8   6   6       14.64       15.45      4.53 o 
  -6   6   6      126.95      124.78     12.65 o 
  -4   6   6      879.98      865.26     24.79 o 
  -2   6   6      115.91      113.24      5.44 o 
   0   6   6      142.41      144.13      9.34 o 
   2   6   6       58.40       48.26      3.80 o 
   4   6   6       41.33       50.77     10.88 o 
   6   6   6       63.75       41.01     19.06 o 
  -7   7   6        6.93        5.61      2.35 o 
  -5   7   6      224.77      205.72      8.83 o 
  -3   7   6      233.05      233.82      9.73 o 
  -1   7   6       17.18       19.25      2.69 o 
   1   7   6       51.07       52.43      4.81 o 
   3   7   6      640.10      628.96     18.91 o 
   5   7   6       32.74       21.92      7.29 o 
  -8   8   6        2.14        4.74      2.68 o 
  -6   8   6       28.62       23.59      4.79 o 
  -4   8   6      761.56      717.81     36.47 o 
  -2   8   6      137.73      128.26      6.29 o 
   0   8   6       32.35       37.70      4.43 o 
   2   8   6      111.84      123.80      9.23 o 
   4   8   6       36.18       48.06      9.31 o 
   6   8   6      128.56      144.30     32.13 o 
  -7   9   6        6.36        8.82      3.33 o 
  -5   9   6       48.35       36.94      7.54 o 
  -3   9   6      117.20      124.80      8.42 o 
  -1   9   6       91.61       88.45      4.59 o 
   1   9   6       60.56       57.06      6.37 o 
   3   9   6      307.92      284.04     20.69 o 
   5   9   6        1.30        8.57      5.26 o 
  -6  10   6       87.49       94.93     11.32 o 
  -4  10   6        2.48        5.92      3.35 o 
  -2  10   6      112.32      107.02      4.93 o 
   0  10   6      128.84      127.09      8.04 o 
   2  10   6       34.03       33.24      4.15 o 
   4  10   6      146.75      128.46     24.18 o 
  -7  11   6       21.94       30.92      5.78 o 
  -5  11   6      291.96      294.02     12.52 o 
  -3  11   6     1132.38     1145.90     18.96 o 
  -1  11   6      241.31      226.29      8.01 o 
   1  11   6      701.86      707.18     12.36 o 
   3  11   6        2.87        4.28      2.65 o 
   5  11   6       42.01       39.16     15.39 o 
  -6  12   6       80.50       71.37      9.81 o 
  -4  12   6      119.93      114.61      7.63 o 
  -2  12   6      140.60      131.24      4.94 o 
   0  12   6        1.14        5.02      3.58 o 
   2  12   6       91.00       79.87      7.73 o 
   4  12   6      179.97      199.41     39.63 o 
  -7  13   6       32.47       43.12      7.26 o 
  -5  13   6        9.30        9.88      2.59 o 
  -3  13   6      379.06      353.96     13.59 o 
  -1  13   6     1130.91     1162.74     17.36 o 
   1  13   6       17.84       17.55      4.24 o 
   3  13   6       35.67       40.01     16.39 o 
   5  13   6       33.51       41.39     14.92 o 
  -6  14   6       85.49       83.64     11.71 o 
  -4  14   6      556.80      576.71     12.18 o 
  -2  14   6       22.85       18.40      4.75 o 
   0  14   6       77.41       86.06     12.71 o 
   2  14   6        7.84        5.33      2.28 o 
   4  14   6       21.25       27.82     11.53 o 
  -7  15   6       70.64       91.41     11.46 o 
  -5  15   6      125.11      124.40     13.18 o 
  -3  15   6     1052.34     1051.49     19.66 o 
  -1  15   6      134.97      150.59     12.23 o 
   1  15   6      159.46      145.16      8.86 o 
   3  15   6       38.78       42.52     12.00 o 
   5  15   6       30.55       32.94      9.77 o 
  -6  16   6       57.19       48.67      9.00 o 
  -4  16   6      222.07      220.16      8.86 o 
  -2  16   6      239.90      232.97     14.29 o 
   0  16   6        9.92       11.18      4.07 o 
   2  16   6      165.06      141.23     12.78 o 
   4  16   6       21.67       24.81     11.34 o 
  -7  17   6       22.04       27.56      6.30 o 
  -5  17   6       19.47       23.33      5.14 o 
  -3  17   6      432.23      396.07     11.52 o 
  -1  17   6       51.11       43.84      8.76 o 
   1  17   6       45.24       51.71      8.34 o 
   3  17   6       60.57       56.21     19.56 o 
   5  17   6       70.42       70.53     22.64 o 
  -6  18   6       11.38       12.94      4.00 o 
  -4  18   6      510.38      493.49     18.48 o 
  -2  18   6       29.53       30.84      6.76 o 
   0  18   6        6.37        9.99      3.65 o 
   2  18   6       60.13       50.07      9.42 o 
   4  18   6       43.66       35.02     15.73 o 
  -5  19   6      146.06      154.14     23.29 o 
  -3  19   6      284.78      279.91     19.13 o 
  -1  19   6      357.03      360.44     19.15 o 
   1  19   6       21.67       25.38      6.78 o 
   3  19   6       23.59       18.50      9.89 o 
  -6  20   6       61.30       58.08     11.90 o 
  -4  20   6      107.37      108.29     18.15 o 
  -2  20   6      222.85      230.33     13.73 o 
   0  20   6       13.62       18.43      3.90 o 
   2  20   6        1.66        3.35      2.32 o 
   4  20   6        0.13        4.43      5.62 o 
  -5  21   6       50.18       37.47      8.51 o 
  -3  21   6        8.00        7.71      4.55 o 
  -1  21   6      228.83      227.29     14.54 o 
   1  21   6       10.35        9.99      3.73 o 
   3  21   6       14.88       27.32     13.50 o 
  -4  22   6        2.37        3.84      3.06 o 
  -2  22   6       79.44       77.49     12.70 o 
   0  22   6      499.52      528.61     25.63 o 
   2  22   6       39.94       45.79      6.62 o 
  -5  23   6       27.81       21.50      7.96 o 
  -3  23   6       96.52       93.72     16.15 o 
  -1  23   6       26.47       31.01     10.18 o 
   1  23   6      383.71      403.43     19.53 o 
   3  23   6        0.85        9.39      8.07 o 
  -4  24   6        3.48        7.43      2.98 o 
  -2  24   6       34.33       28.79      7.22 o 
   0  24   6       45.04       40.54      9.37 o 
   2  24   6        1.51        5.22      2.63 o 
  -3  25   6       19.51       25.80      7.50 o 
  -1  25   6       26.43       35.46      7.82 o 
   1  25   6       19.40       25.10      6.20 o 
  -4  26   6        1.64        3.38      3.26 o 
  -2  26   6        0.59        5.42      3.45 o 
   0  26   6       88.07       77.76     15.44 o 
   2  26   6       61.54       51.76     11.87 o 
  -3  27   6       50.73       47.78     10.79 o 
  -1  27   6        9.96        9.73      4.24 o 
   1  27   6      197.10      196.16     13.17 o 
  -2  28   6        3.12        2.64      2.32 o 
   0  28   6        5.78       11.65      4.23 o 
  -1  29   6        1.84        3.00      2.70 o 
  -7   1   7       11.20       16.28      4.28 o 
  -5   1   7       51.22       50.38      7.80 o 
  -3   1   7      102.67      101.79     11.27 o 
  -1   1   7      293.65      305.61      9.88 o 
   1   1   7      135.70      124.23      8.74 o 
   3   1   7      283.78      291.37     21.27 o 
   5   1   7        1.46        8.88      5.38 o 
  -8   2   7       19.01       15.11      4.68 o 
  -6   2   7       16.27       18.50      4.36 o 
  -4   2   7      134.34      136.93     14.40 o 
  -2   2   7      180.49      193.58      8.59 o 
   0   2   7      199.58      218.46     14.77 o 
   2   2   7      756.48      787.52     11.54 o 
   4   2   7      135.80      126.69     24.36 o 
  -7   3   7      132.45      128.90     15.48 o 
  -5   3   7       46.60       55.82      8.60 o 
  -3   3   7       55.23       62.29      8.17 o 
  -1   3   7       79.99       81.01      7.84 o 
   1   3   7      857.02      881.92     20.96 o 
   3   3   7      113.60      103.16     13.66 o 
   5   3   7       96.99       87.80     18.58 o 
  -8   4   7        6.92        6.81      2.77 o 
  -6   4   7        9.48       10.63      3.30 o 
  -4   4   7      391.69      407.97     14.22 o 
  -2   4   7      323.96      338.12      8.87 o 
   0   4   7      536.21      563.64     10.05 o 
   2   4   7     1343.61     1398.79     37.34 o 
   4   4   7       48.50       39.16      9.21 o 
  -7   5   7       44.73       45.79      8.06 o 
  -5   5   7      557.41      550.43     12.08 o 
  -3   5   7      478.94      462.27     11.70 o 
  -1   5   7     1263.25     1313.10     12.01 o 
   1   5   7      461.49      476.75     11.94 o 
   3   5   7      202.15      203.13     19.66 o 
   5   5   7      163.85      145.86     25.44 o 
  -6   6   7      220.60      246.77     19.08 o 
  -4   6   7     1858.50     1868.22     19.15 o 
  -2   6   7      404.19      413.48      9.98 o 
   0   6   7       79.11       73.10      8.15 o 
   2   6   7      300.90      299.74      7.53 o 
   4   6   7      153.66      164.18     27.86 o 
  -7   7   7       33.30       25.83      5.92 o 
  -5   7   7      262.21      255.78     17.90 o 
  -3   7   7      890.70      833.40     15.13 o 
  -1   7   7      298.51      285.73      6.12 o 
   1   7   7      151.42      142.32     12.19 o 
   3   7   7       91.70       90.68     16.74 o 
   5   7   7        4.38        4.67      3.42 o 
  -6   8   7      424.97      444.40     16.33 o 
  -4   8   7      574.74      579.42     18.29 o 
  -2   8   7       14.18       11.88      2.37 o 
   0   8   7       15.13       17.58      2.51 o 
   2   8   7      203.37      187.53     10.62 o 
   4   8   7      113.87      110.28     27.16 o 
  -7   9   7       66.68       61.17     11.32 o 
  -5   9   7       80.20       82.17     10.57 o 
  -3   9   7      890.70      896.88     18.28 o 
  -1   9   7      807.34      824.89     10.15 o 
   1   9   7       89.77       95.14      9.60 o 
   3   9   7        6.36        7.70      2.91 o 
   5   9   7       29.44       22.33     10.39 o 
  -6  10   7      147.95      130.36     14.18 o 
  -4  10   7      190.16      189.58     10.23 o 
  -2  10   7      226.80      234.68      6.98 o 
   0  10   7      290.98      291.20      8.77 o 
   2  10   7      118.70      108.90      8.77 o 
   4  10   7      155.48      159.22     36.15 o 
  -7  11   7       63.94       71.80     12.42 o 
  -5  11   7       34.24       41.17      7.35 o 
  -3  11   7     1042.26     1079.77     23.13 o 
  -1  11   7      716.72      710.93     11.17 o 
   1  11   7       67.41       75.59      6.32 o 
   3  11   7       15.67       27.26     14.60 o 
   5  11   7        9.62       10.14      8.29 o 
  -6  12   7       59.10       59.19      9.81 o 
  -4  12   7      221.34      232.85     12.66 o 
  -2  12   7      794.47      827.78     13.68 o 
   0  12   7      268.41      282.10     11.89 o 
   2  12   7       17.68       15.04      3.10 o 
   4  12   7       84.10       68.37     22.27 o 
  -7  13   7      133.14      156.91     12.75 o 
  -5  13   7      134.35      111.01      7.95 o 
  -3  13   7      380.38      365.96      9.96 o 
  -1  13   7      526.99      538.51     13.79 o 
   1  13   7       52.29       55.90      8.38 o 
   3  13   7      278.44      288.04     35.42 o 
   5  13   7       14.26       13.66      9.23 o 
  -6  14   7      160.37      172.93     13.18 o 
  -4  14   7        3.76        6.79      2.27 o 
  -2  14   7     1412.06     1488.71     21.80 o 
   0  14   7      444.12      460.20     16.55 o 
   2  14   7       14.54       11.32      3.73 o 
   4  14   7       83.41       83.41     18.21 o 
  -7  15   7       20.66       24.37      5.78 o 
  -5  15   7        1.54        5.92      2.76 o 
  -3  15   7      202.36      185.27     12.60 o 
  -1  15   7      256.40      265.35     13.03 o 
   1  15   7      230.72      229.66     17.42 o 
   3  15   7       42.49       36.55     13.41 o 
  -6  16   7       19.45       16.53      4.30 o 
  -4  16   7       50.92       63.47     10.39 o 
  -2  16   7      761.07      777.24     19.82 o 
   0  16   7      196.47      193.29     13.46 o 
   2  16   7       85.10       81.39     12.07 o 
   4  16   7       40.24       41.26     15.48 o 
  -5  17   7       22.45       16.27      4.78 o 
  -3  17   7      132.61      141.83     18.49 o 
  -1  17   7       30.89       29.14      5.48 o 
   1  17   7       40.70       30.82      5.80 o 
   3  17   7       52.41       47.95     18.50 o 
  -6  18   7        2.07        7.45      3.68 o 
  -4  18   7      106.08       88.32     15.59 o 
  -2  18   7      110.65      104.20     15.65 o 
   0  18   7       56.18       56.33      8.95 o 
   2  18   7       30.47       24.64      6.42 o 
   4  18   7        2.60        3.64      7.44 o 
  -5  19   7      141.23      144.28     20.64 o 
  -3  19   7        7.74        7.13      3.39 o 
  -1  19   7      191.79      228.76     14.03 o 
   1  19   7       91.60       74.19     12.68 o 
   3  19   7       30.22       28.77     11.84 o 
  -6  20   7        5.00        7.28      4.34 o 
  -4  20   7      115.23      119.32     18.64 o 
  -2  20   7       33.80       29.07      6.42 o 
   0  20   7       60.71       59.24     10.91 o 
   2  20   7       42.49       38.64      8.65 o 
  -5  21   7      166.54      178.35     23.73 o 
  -3  21   7       69.68       53.34     11.38 o 
  -1  21   7       70.01       77.92     14.53 o 
   1  21   7       80.41       72.59     13.21 o 
   3  21   7        0.20        7.35      5.31 o 
  -4  22   7       65.61       64.36     11.38 o 
  -2  22   7       15.13        7.04      4.69 o 
   0  22   7       50.11       47.79      9.95 o 
   2  22   7       49.80       35.26     12.00 o 
  -5  23   7       48.63       46.43     10.72 o 
  -3  23   7        4.69        4.34      2.98 o 
  -1  23   7       73.34       66.75     16.88 o 
   1  23   7        8.72       10.27      3.59 o 
  -4  24   7        3.96        3.67      3.45 o 
  -2  24   7       59.52       50.55     12.97 o 
   0  24   7       35.63       37.40      9.76 o 
   2  24   7       15.57       12.50      4.93 o 
  -3  25   7       10.88       11.19      4.60 o 
  -1  25   7        5.75        6.83      3.44 o 
   1  25   7      197.48      188.54     21.24 o 
  -2  26   7       23.43       24.00      7.09 o 
   0  26   7      104.97       75.95     16.93 o 
  -1  27   7       52.60       41.69      9.78 o 
  -6   0   8       65.96       61.80      9.23 o 
  -4   0   8      259.63      301.62     29.98 o 
  -2   0   8      399.20      411.83     43.07 o 
   0   0   8     1362.71     1487.82     29.22 o 
   2   0   8      760.56      767.10     30.87 o 
   4   0   8      303.02      326.00     30.30 o 
  -7   1   8       58.27       59.08      9.86 o 
  -5   1   8       11.96       12.41      3.95 o 
  -3   1   8      199.85      184.71      8.19 o 
  -1   1   8       23.37       37.63      5.51 o 
   1   1   8      296.68      325.73     13.47 o 
   3   1   8      181.45      163.34     26.52 o 
   5   1   8       78.18       88.75     20.00 o 
  -6   2   8       36.59       35.22      7.88 o 
  -4   2   8      193.30      211.65     21.28 o 
  -2   2   8      114.58      140.16     15.49 o 
   0   2   8      399.64      385.61     11.10 o 
   2   2   8      286.93      300.45     24.10 o 
   4   2   8      263.00      215.02     35.34 o 
  -7   3   8       23.60       24.47      4.13 o 
  -5   3   8      101.52       91.18     14.30 o 
  -3   3   8      718.38      729.53     14.48 o 
  -1   3   8      725.77      708.95     10.52 o 
   1   3   8      514.69      571.62     10.14 o 
   3   3   8      155.87      136.70     21.05 o 
   5   3   8        8.11        8.31      6.41 o 
  -6   4   8       10.40       15.27      5.93 o 
  -4   4   8       33.86       29.60      4.90 o 
  -2   4   8      228.68      229.49      8.86 o 
   0   4   8      154.38      163.70     17.96 o 
   2   4   8      174.74      177.55     19.51 o 
   4   4   8      223.14      168.04     31.99 o 
  -7   5   8       28.46       26.02      5.59 o 
  -5   5   8       14.90       14.55      3.42 o 
  -3   5   8      815.81      830.31     15.98 o 
  -1   5   8      186.70      188.55     10.50 o 
   1   5   8      127.66      136.64     12.07 o 
   3   5   8       38.00       29.85      7.71 o 
   5   5   8       93.17       56.34     25.94 o 
  -6   6   8       63.74       55.60      7.76 o 
  -4   6   8      313.93      336.80     15.58 o 
  -2   6   8       68.82       69.70      8.66 o 
   0   6   8      234.50      219.29     14.21 o 
   2   6   8        3.18        5.94      2.87 o 
   4   6   8       47.36       27.68      8.38 o 
  -7   7   8       20.05       16.09      3.98 o 
  -5   7   8      112.81      110.97      8.39 o 
  -3   7   8      543.58      541.60     13.09 o 
  -1   7   8      101.36       90.04      9.09 o 
   1   7   8      148.75      134.08     11.17 o 
   3   7   8       30.42       22.05      6.18 o 
  -6   8   8       19.53       18.58      5.15 o 
  -4   8   8      757.57      732.11     14.16 o 
  -2   8   8      180.36      166.29     13.59 o 
   0   8   8      536.09      537.36      9.44 o 
   2   8   8        2.72        3.21      2.89 o 
   4   8   8      125.82      112.83     27.35 o 
  -7   9   8        6.46        5.91      3.23 o 
  -5   9   8       24.76       27.23      5.96 o 
  -3   9   8     1021.96     1068.41     19.10 o 
  -1   9   8        0.91        4.98      2.04 o 
   1   9   8       23.63       18.19      2.69 o 
   3   9   8       52.90       51.09     13.66 o 
  -6  10   8       26.36       24.89      5.22 o 
  -4  10   8       40.04       43.64      7.63 o 
  -2  10   8      136.52      121.60     12.59 o 
   0  10   8      122.18      117.98     14.85 o 
   2  10   8      176.65      167.01     50.97 o 
   4  10   8       12.71       10.05      5.12 o 
  -7  11   8       22.97       18.05      4.86 o 
  -5  11   8       41.45       38.76      6.24 o 
  -3  11   8       22.00       20.59      4.02 o 
  -1  11   8       11.75       10.24      4.04 o 
   1  11   8       27.69       24.01      4.25 o 
   3  11   8       37.68       31.25      8.64 o 
  -6  12   8       92.36       95.29     14.58 o 
  -4  12   8       54.89       54.26      7.51 o 
  -2  12   8        4.79        8.25      3.24 o 
   0  12   8      459.00      444.43     13.72 o 
   2  12   8       62.28       63.66     15.83 o 
   4  12   8       12.81       14.26     11.56 o 
  -5  13   8        9.12        5.01      3.73 o 
  -3  13   8       27.98       33.27      6.49 o 
  -1  13   8      237.19      235.32     24.49 o 
   1  13   8       45.13       44.41      7.81 o 
   3  13   8       17.95       15.29      6.72 o 
  -6  14   8      176.68      200.49     23.08 o 
  -4  14   8       21.91       14.91      4.91 o 
  -2  14   8       45.27       43.16      8.57 o 
   0  14   8      212.53      213.23     23.25 o 
   2  14   8       22.38       29.93     11.71 o 
   4  14   8       40.36       58.85     17.59 o 
  -5  15   8       64.21       68.28     11.31 o 
  -3  15   8      103.17       89.45     14.05 o 
  -1  15   8      140.39      135.11     14.24 o 
   1  15   8      126.66      124.07     18.27 o 
   3  15   8       30.97       25.88      9.74 o 
  -6  16   8      148.17      173.52     26.64 o 
  -4  16   8       29.99       31.53      7.13 o 
  -2  16   8      192.45      173.65     22.46 o 
   0  16   8      128.08      123.24     19.61 o 
   2  16   8       29.42       23.99      8.76 o 
  -5  17   8       64.74       57.44     13.26 o 
  -3  17   8       95.75       97.12     14.69 o 
  -1  17   8      211.04      202.34     14.60 o 
   1  17   8       90.94       90.62     17.11 o 
   3  17   8        0.09       12.53      7.82 o 
  -4  18   8        7.27        9.77      3.89 o 
  -2  18   8      140.90      133.53     17.09 o 
   0  18   8       17.46       17.13      4.08 o 
   2  18   8       14.58        9.30      6.75 o 
  -5  19   8      127.75      120.61     21.67 o 
  -3  19   8        3.96        5.42      3.51 o 
  -1  19   8       18.54       21.49      5.22 o 
   1  19   8        9.51        8.35      3.60 o 
   3  19   8       31.69       31.75     15.39 o 
  -4  20   8       31.69       31.52      7.17 o 
  -2  20   8       14.88        7.42      3.70 o 
   0  20   8       50.41       49.57     10.91 o 
   2  20   8        1.86       12.15      8.79 o 
  -5  21   8       22.98       33.24     10.96 o 
  -3  21   8        5.85        3.37      2.52 o 
  -1  21   8      251.54      273.15     18.79 o 
   1  21   8       18.98       17.88      4.76 o 
  -4  22   8       47.93       50.25     10.02 o 
  -2  22   8       47.84       42.39      8.71 o 
   0  22   8       76.79       61.57     13.20 o 
  -3  23   8       32.56       29.25      9.71 o 
  -1  23   8       83.03       85.45     15.82 o 
   1  23   8      211.52      216.27     14.90 o 
  -2  24   8       61.77       62.05     10.81 o 
   0  24   8       44.20       43.94     12.57 o 
  -1  25   8       13.89        4.44      4.84 o 
  -7   1   9       34.29       32.59      6.07 o 
  -5   1   9       18.50       17.84      4.32 o 
  -3   1   9        5.63        7.89      2.53 o 
  -1   1   9      130.31      131.01     16.77 o 
   1   1   9       22.67       27.87      6.90 o 
   3   1   9        6.41        6.04      4.06 o 
  -6   2   9       74.11       92.57     12.79 o 
  -4   2   9      158.25      168.82     14.82 o 
  -2   2   9       29.21       27.96      4.16 o 
   0   2   9      148.17      163.57     13.98 o 
   2   2   9        5.33        2.93      3.36 o 
   4   2   9       47.50       29.39      9.07 o 
  -7   3   9       71.49       69.69     11.79 o 
  -5   3   9      182.19      190.88     15.59 o 
  -3   3   9      113.69      130.05     13.72 o 
  -1   3   9      116.51      107.82     12.37 o 
   1   3   9      814.48      845.67     25.72 o 
   3   3   9      108.40      104.16     17.44 o 
  -6   4   9       62.86       61.70      9.23 o 
  -4   4   9      278.27      269.97     11.34 o 
  -2   4   9      191.13      198.10     14.25 o 
   0   4   9      653.19      675.84     10.60 o 
   2   4   9       29.11       28.15      8.71 o 
  -7   5   9        6.23        5.66      2.66 o 
  -5   5   9      152.27      149.18     17.35 o 
  -3   5   9      716.37      761.20     15.23 o 
  -1   5   9      144.61      135.99     12.32 o 
   1   5   9       64.77       55.09     13.52 o 
   3   5   9      203.32      133.53     33.45 o 
  -6   6   9       11.34       10.04      3.68 o 
  -4   6   9      463.76      458.14     16.54 o 
  -2   6   9      325.42      342.42      8.96 o 
   0   6   9      462.53      495.68     15.59 o 
   2   6   9       74.32       58.22     22.67 o 
   4   6   9      281.38      296.36     39.54 o 
  -7   7   9       47.79       35.81     10.42 o 
  -5   7   9      220.61      225.72     13.23 o 
  -3   7   9      561.56      567.41     11.34 o 
  -1   7   9       75.25       71.34      9.26 o 
   1   7   9      204.34      216.18     41.96 o 
   3   7   9        9.16        3.74      6.47 o 
  -6   8   9       27.16       25.92      5.66 o 
  -4   8   9       62.79       63.69      8.56 o 
  -2   8   9      416.73      418.01     13.52 o 
   0   8   9      296.62      331.02     13.01 o 
   2   8   9       65.93       57.37     23.80 o 
  -5   9   9       56.96       55.60      9.54 o 
  -3   9   9      215.04      223.72     14.39 o 
  -1   9   9       18.43       19.37      4.62 o 
   1   9   9      123.34      143.55     34.29 o 
   3   9   9       10.52        5.72      6.72 o 
  -6  10   9       11.78       13.80      4.10 o 
  -4  10   9      153.16      132.38     11.81 o 
  -2  10   9      228.08      243.39     25.19 o 
   0  10   9      113.97      108.70     16.86 o 
   2  10   9       73.16       74.62     21.45 o 
  -5  11   9       22.03       21.41      5.20 o 
  -3  11   9      142.44      122.51     16.18 o 
  -1  11   9      414.92      425.72     16.57 o 
   1  11   9      185.61      190.62     54.45 o 
   3  11   9        2.43       -0.16      5.53 o 
  -6  12   9       28.56       32.94      8.89 o 
  -4  12   9       90.95       92.52     14.27 o 
  -2  12   9      141.57      133.79     17.79 o 
   0  12   9       40.15       46.27      7.89 o 
   2  12   9       71.99       67.77     24.78 o 
  -5  13   9      159.59      159.95     21.73 o 
  -3  13   9       29.87       37.28      6.85 o 
  -1  13   9      379.18      356.30     21.08 o 
   1  13   9       19.57       35.30     10.87 o 
   3  13   9       14.27       17.27     11.65 o 
  -6  14   9       10.43        9.07      4.05 o 
  -4  14   9      118.47      111.93     16.75 o 
  -2  14   9       43.92       40.11      8.23 o 
   0  14   9       75.92       67.27     12.69 o 
   2  14   9       71.91       83.06     18.75 o 
  -5  15   9       51.48       53.36     11.50 o 
  -3  15   9       46.32       57.03      9.14 o 
  -1  15   9      178.38      174.64     20.63 o 
   1  15   9       61.29       55.93     20.82 o 
  -4  16   9       38.69       36.57      7.78 o 
  -2  16   9      109.72      102.83     15.86 o 
   0  16   9       22.97       24.91      6.22 o 
   2  16   9       72.90       51.28     24.46 o 
  -5  17   9      164.18      171.03     28.48 o 
  -3  17   9        2.10        7.09      3.26 o 
  -1  17   9       34.38       28.58      6.98 o 
  -4  18   9       21.99       17.88      5.35 o 
  -2  18   9       99.87       89.25     14.75 o 
   0  18   9       41.68       39.70      8.16 o 
   2  18   9       50.77       46.73     19.09 o 
  -3  19   9       24.40       27.35      6.57 o 
  -1  19   9      101.44      106.44     17.90 o 
   1  19   9       55.45       56.09     21.45 o 
  -4  20   9       19.98       23.07      5.68 o 
  -2  20   9       17.30       20.28      5.10 o 
   0  20   9        7.73        7.36      2.31 o 
  -3  21   9       12.27        8.03      4.03 o 
  -1  21   9       10.28       12.86      5.08 o 
  -2  22   9       38.85       36.80      8.20 o 
   0  22   9        6.77        4.20      2.90 o 
  -6   0  10      128.98       98.59     20.59 o 
  -4   0  10      201.65      207.13     13.48 o 
  -2   0  10      403.47      390.34     36.56 o 
   0   0  10       25.01       16.36      4.34 o 
   2   0  10      249.06      252.58     40.13 o 
  -5   1  10      823.83      894.50     20.63 o 
  -3   1  10      106.76       98.65     10.84 o 
  -1   1  10        8.83       15.65      3.54 o 
   1   1  10      230.60      273.36     44.51 o 
   3   1  10      135.96       83.24     25.17 o 
  -6   2  10       54.72       52.98      8.48 o 
  -4   2  10       32.86       37.58      6.21 o 
  -2   2  10      335.19      356.78     14.51 o 
   0   2  10      306.30      300.12     12.47 o 
   2   2  10      167.49      125.34     29.02 o 
  -5   3  10       88.46       89.67     11.07 o 
  -3   3  10      199.14      205.17     16.91 o 
  -1   3  10       51.96       57.30      8.15 o 
   1   3  10      445.11      478.28     14.41 o 
   3   3  10      205.87      196.68     29.30 o 
  -6   4  10       16.94       12.30      3.15 o 
  -4   4  10      160.35      163.36     19.26 o 
  -2   4  10      739.87      751.00     13.76 o 
   0   4  10      294.20      288.34     13.49 o 
   2   4  10      134.32      125.18     33.41 o 
  -5   5  10       41.53       39.52      7.38 o 
  -3   5  10       36.28       30.59      6.09 o 
  -1   5  10      124.42      113.56     12.33 o 
   1   5  10       33.93       23.30      9.20 o 
   3   5  10      121.67       95.53     35.39 o 
  -6   6  10       57.54       56.89     11.64 o 
  -4   6  10      115.80      103.23     13.71 o 
  -2   6  10      144.20      142.70     10.54 o 
   0   6  10      307.67      301.84     14.26 o 
   2   6  10       11.45       21.23      9.96 o 
  -5   7  10       31.09       30.30      5.49 o 
  -3   7  10      276.91      279.37     10.33 o 
  -1   7  10      346.56      359.07     23.40 o 
   1   7  10      113.58      120.03     34.89 o 
  -6   8  10        5.87        7.03      2.70 o 
  -4   8  10       19.33       18.94      3.87 o 
  -2   8  10      154.91      162.44     19.05 o 
   0   8  10      453.59      478.35     35.39 o 
   2   8  10       71.63       48.02     24.02 o 
  -5   9  10        3.71        2.79      2.52 o 
  -3   9  10       62.65       70.83     12.50 o 
  -1   9  10      127.76      114.54     16.80 o 
   1   9  10       22.77       28.92     11.12 o 
  -4  10  10       38.33       28.27      7.42 o 
  -2  10  10      114.88      115.17     16.21 o 
   0  10  10      131.55      105.53     16.84 o 
   2  10  10       12.10       10.71      5.72 o 
  -5  11  10        6.26       13.12      4.38 o 
  -3  11  10      153.04      147.67     20.08 o 
  -1  11  10      274.27      294.24     23.04 o 
   1  11  10       64.86       74.77     23.33 o 
  -4  12  10       48.32       49.35      8.51 o 
  -2  12  10       37.81       31.30      6.13 o 
   0  12  10       95.29       71.18     12.42 o 
   2  12  10       63.18       56.78     27.92 o 
  -5  13  10       16.14       16.31      4.72 o 
  -3  13  10       67.83       65.58     11.53 o 
  -1  13  10       16.78       18.75      5.29 o 
   1  13  10       51.51       65.38     17.40 o 
  -4  14  10       31.44       39.21      8.94 o 
  -2  14  10       18.39       13.46      4.41 o 
   0  14  10      212.36      203.58     12.67 o 
  -3  15  10       33.96       37.91      6.81 o 
  -1  15  10       62.03       50.34     10.77 o 
   1  15  10       25.61       32.75     13.41 o 
  -4  16  10      121.96      122.98     18.79 o 
  -2  16  10       22.24       23.73      5.40 o 
   0  16  10       91.57       52.71     13.66 o 
  -3  17  10       35.68       36.71      7.55 o 
  -1  17  10       60.74       57.32     12.99 o 
  -2  18  10       68.39       68.43     13.28 o 
   0  18  10       42.23       51.94     22.05 o 
  -1  19  10      122.29      103.45     19.62 o 
  -5   1  11       39.97       34.27      6.93 o 
  -3   1  11       45.85       44.16      8.05 o 
  -1   1  11       48.50       47.53      7.17 o 
   1   1  11       16.14        8.98      6.94 o 
  -4   2  11       31.95       22.96      4.90 o 
  -2   2  11       33.84       33.84      7.17 o 
  -5   3  11      195.11      170.94     17.13 o 
  -3   3  11      106.01      107.32     12.78 o 
  -1   3  11       19.77       18.67      4.97 o 
   1   3  11       20.68       17.99      7.66 o 
  -4   4  11       65.17       58.14      9.87 o 
  -2   4  11      383.18      400.70     21.95 o 
   0   4  11       14.39        9.08      7.38 o 
  -5   5  11       67.87       84.01     12.45 o 
  -3   5  11       29.62       28.57      6.24 o 
  -1   5  11      186.08      147.09     18.29 o 
  -4   6  11        1.96        4.20      3.16 o 
  -2   6  11      188.29      182.58     20.43 o 
   0   6  11       26.71       26.79     14.92 o 
  -5   7  11        7.68       12.81      5.71 o 
  -3   7  11        9.05       17.14      6.10 o 
  -1   7  11      168.65      128.83     18.58 o 
   1   7  11        6.77       13.13      8.86 o 
  -4   8  11        1.38        5.62      2.92 o 
  -2   8  11       38.28       33.37      8.74 o 
   0   8  11      112.62       90.29     24.84 o 
  -3   9  11       31.94       26.11      6.23 o 
  -1   9  11       75.14       69.31     10.87 o 
   1   9  11      114.57       93.24     36.21 o 
  -4  10  11        0.88        2.59      2.20 o 
  -2  10  11       78.53       62.77     12.03 o 
   0  10  11       70.97       56.21     20.85 o 
  -3  11  11       74.39       78.18     15.30 o 
  -1  11  11      198.29      157.93     20.65 o 
  -4  12  11       12.09        7.92      4.02 o 
  -2  12  11       17.64       17.56      5.02 o 
   0  12  11      115.50      108.03     32.13 o 
  -3  13  11       51.61       44.97      8.09 o 
  -1  13  11       86.93       75.63     14.97 o 
  -2  14  11       53.80       33.47      7.85 o 
  -2   0  12      226.40      203.87     43.46 o 
  -3   1  12      145.79      137.64     18.16 o 
  -1   1  12       38.56       23.36     10.80 o 
  -2   2  12       13.17       11.62      4.24 o 
  -3   3  12       19.51       13.94      4.39 o 
  -1   3  12       40.38       27.13     13.00 o 
  -2   4  12       40.50       27.81      5.74 o 
  -3   5  12        4.77        7.98      3.50 o 
  -1   5  12       24.03       19.19     10.14 o 
  -2   6  12        1.11        7.40      4.91 o 
                                                 
